# Supplementary material for: rac-3-(4-Chloro­phen­yl)-3a,4-di­hydro-3H-chromeno[4,3-c]isoxazole-3a-carbo­nitrile
Source: Acta Crystallogr Sect E Struct Rep Online. 2013 Apr 13;69(Pt 5):o716. doi: 10.1107/S1600536813009653 (PMC3648249; doi:10.1107/S1600536813009653)
Supplement: Supplementary file 1 [file e-69-0o716-sup1.cif]

##############################################################################
#                                                                            #
# This CIF contains the data in a paper accepted for publication in          #
# Acta Crystallographica Section E. It conforms to the requirements of       #
# Notes for Authors for Acta Crystallographica Section E, and has been       #
# peer reviewed under the auspices of the IUCr Commission on Journals.       #
#                                                                            #
# Full details of the Crystallographic Information File format               #
# are given in the paper "The Crystallographic Information File (CIF):       #
# a New Standard Archive File for Crystallography" by S. R. Hall, F. H.      #
# Allen and I. D. Brown [Acta Cryst. (1991), A47, 655-685].                  #
#                                                                            #
# The current version of the core CIF dictionary is obtainable from          #
# ftp://ftp.iucr.org/pub/cif_core.dic.                                       #
#                                                                            #
# Software is freely available for graphical display of the structure(s)     #
# in this CIF. For information consult the CIF software page                 #
# http://www.iucr.org/resources/cif/software.                                #
#                                                                            #
# This file may be used for bona fide research purposes within the           #
# scientific community so long as proper attribution is given to the journal # 
# article from which it was obtained.                                        #
#                                                                            #
##############################################################################
data_I
_audit_creation_method     SHELXL-97
_chemical_name_systematic
;\
<i>rac</i>-3-(4-Chlorophenyl)-3a,4-dihydro-3<i>H</i>-\
chromeno[4,3-<i>c</i>]isoxazole-3a-carbonitrile
;
_chemical_name_common     ?
_chemical_formula_moiety     'C17 H11 Cl N2 O2'
_chemical_formula_sum     'C17 H11 Cl N2 O2'
_chemical_formula_iupac     'C17 H11 Cl N2 O2'
_chemical_formula_weight     310.73
_chemical_melting_point     ?
_symmetry_cell_setting     monoclinic
_symmetry_space_group_name_H-M     'P 21/c'
_symmetry_space_group_name_hall     '-P 2ybc'
loop_
    _symmetry_equiv_pos_as_xyz
    'x, y, z'
    '-x, y+1/2, -z+1/2'
    '-x, -y, -z'
    'x, -y-1/2, z-1/2'
_cell_length_a     6.7891(2)
_cell_length_b     13.9921(3)
_cell_length_c     15.1788(3)
_cell_angle_alpha     90.00
_cell_angle_beta     101.1750(10)
_cell_angle_gamma     90.00
_cell_volume     1414.55(6)
_cell_formula_units_Z     4
_cell_measurement_reflns_used     3541
_cell_measurement_theta_min     2.00
_cell_measurement_theta_max     28.41
_cell_measurement_temperature     298(2)
_cell_special_details     Monoclinic
_exptl_crystal_description     block
_exptl_crystal_colour     Colourless
_exptl_crystal_size_max     0.30
_exptl_crystal_size_mid     0.25
_exptl_crystal_size_min     0.20
_exptl_crystal_density_diffrn     1.459
_exptl_crystal_density_meas     ?
_exptl_crystal_density_method     'not measured'
_exptl_crystal_F_000     640
_exptl_absorpt_coefficient_mu     0.278
_exptl_absorpt_correction_type     multi-scan
_exptl_absorpt_process_details     '(<i>SADABS</i>; Bruker, 2008)'
_exptl_absorpt_correction_T_min     0.9211
_exptl_absorpt_correction_T_max     0.9464
_exptl_special_details     ?
_diffrn_ambient_temperature     298(2)
_diffrn_radiation_type     MoK\a
_diffrn_radiation_wavelength     0.71073
_diffrn_radiation_source     'fine-focus sealed tube'
_diffrn_radiation_monochromator     graphite
_diffrn_measurement_device_type     'Bruker SMART APEXII area-detector'
_diffrn_measurement_method     '\w and \f scans'
_diffrn_detector_area_resol_mean     ?
_diffrn_reflns_number     13620
_diffrn_reflns_av_R_equivalents     0.0213
_diffrn_reflns_av_sigmaI/netI     0.0176
_diffrn_reflns_theta_min     2.00
_diffrn_reflns_theta_max     28.41
_diffrn_reflns_theta_full     28.41
_diffrn_measured_fraction_theta_max     0.999
_diffrn_measured_fraction_theta_full     0.999
_diffrn_reflns_limit_h_min     -9
_diffrn_reflns_limit_h_max     8
_diffrn_reflns_limit_k_min     -18
_diffrn_reflns_limit_k_max     11
_diffrn_reflns_limit_l_min     -20
_diffrn_reflns_limit_l_max     20
_diffrn_standards_number     ?
_diffrn_standards_interval_count     ?
_diffrn_standards_interval_time     ?
_diffrn_standards_decay_%     ?
_refine_special_details
;
Refinement of <i>F</i>^2^ against ALL reflections. The weighted <i>R</i>-factor
<i>wR</i> and goodness of fit <i>S</i> are based on <i>F</i>^2^, conventional
<i>R</i>-factors <i>R</i> are based on <i>F</i>, with <i>F</i> set to zero for
negative <i>F</i>^2^. The threshold expression of <i>F</i>^2^ >
\s(<i>F</i>^2^) is used only for calculating <i>R</i>-factors(gt) <i>etc</i>.
and is not relevant to the choice of reflections for refinement.
<i>R</i>-factors based on <i>F</i>^2^ are statistically about twice as large
as those based on <i>F</i>, and <i>R</i>- factors based on ALL data will be
even larger.
;
_reflns_number_total     3541
_reflns_number_gt     2865
_reflns_threshold_expression     I>2sigma(I)
_refine_ls_structure_factor_coef     Fsqd
_refine_ls_matrix_type     full
_refine_ls_R_factor_all     0.0524
_refine_ls_R_factor_gt     0.0417
_refine_ls_wR_factor_gt     0.1225
_refine_ls_wR_factor_ref     0.1316
_refine_ls_goodness_of_fit_ref     0.997
_refine_ls_restrained_S_all     0.997
_refine_ls_number_reflns     3541
_refine_ls_number_parameters     199
_refine_ls_number_restraints     0
_refine_ls_hydrogen_treatment     constr
_refine_ls_weighting_scheme     calc
_refine_ls_weighting_details
         'calc w=1/[\s^2^(Fo^2^)+(0.0796P)^2^+0.2931P] where P=(Fo^2^+2Fc^2^)/3'
_atom_sites_solution_hydrogens     geom
_atom_sites_solution_primary     direct
_atom_sites_solution_secondary     difmap
_refine_ls_shift/su_max     0.000
_refine_ls_shift/su_mean     0.000
_refine_diff_density_max     0.235
_refine_diff_density_min     -0.366
_refine_ls_extinction_method     none
_refine_ls_extinction_coef     ?
loop_
    _atom_type_symbol
    _atom_type_description
    _atom_type_scat_dispersion_real
    _atom_type_scat_dispersion_imag
    _atom_type_scat_source
    'C' 'C' 0.0033 0.0016
                         'International Tables Vol C Tables 4.2.6.8 and 6.1.1.4'
    'H' 'H' 0.0000 0.0000
                         'International Tables Vol C Tables 4.2.6.8 and 6.1.1.4'
    'N' 'N' 0.0061 0.0033
                         'International Tables Vol C Tables 4.2.6.8 and 6.1.1.4'
    'O' 'O' 0.0106 0.0060
                         'International Tables Vol C Tables 4.2.6.8 and 6.1.1.4'
    'Cl' 'Cl' 0.1484 0.1585
                         'International Tables Vol C Tables 4.2.6.8 and 6.1.1.4'
_computing_data_collection     'APEX2 (Bruker, 2008)'
_computing_cell_refinement     'SAINT (Bruker, 2008)'
_computing_data_reduction     'SAINT (Bruker, 2008)'
_computing_structure_solution     'SHELXS97 (Sheldrick, 2008)'
_computing_structure_refinement     'SHELXL97 (Sheldrick, 2008)'
_computing_molecular_graphics
                  'ORTEP-3 for Windows (Farrugia, 2012) and PLATON (Spek, 2009)'
_computing_publication_material
;
SHELXL97 (Sheldrick, 2008), PLATON (Spek, 2009) and publCIF
(Westrip, 2010)
;
loop_
    _atom_site_type_symbol
    _atom_site_label
    _atom_site_fract_x
    _atom_site_fract_y
    _atom_site_fract_z
    _atom_site_U_iso_or_equiv
    _atom_site_adp_type
    _atom_site_calc_flag
    _atom_site_refinement_flags
    _atom_site_occupancy
    _atom_site_symmetry_multiplicity
    _atom_site_disorder_assembly
    _atom_site_disorder_group
    C C1 0.7698(2) 0.37043(10) 0.51654(9) 0.0382(3) Uani d . 1 1 . .
    C C2 0.7964(3) 0.34701(12) 0.60681(10) 0.0497(4) Uani d . 1 1 . .
    H H2 0.6880 0.3473 0.6360 0.060 Uiso calc R 1 1 . .
    C C3 0.9865(3) 0.32316(13) 0.65285(10) 0.0565(4) Uani d . 1 1 . .
    H H3 1.0052 0.3066 0.7132 0.068 Uiso calc R 1 1 . .
    C C4 1.1478(3) 0.32362(12) 0.61050(11) 0.0551(4) Uani d . 1 1 . .
    H H4 1.2747 0.3077 0.6424 0.066 Uiso calc R 1 1 . .
    C C5 1.1226(2) 0.34766(11) 0.52083(11) 0.0457(3) Uani d . 1 1 . .
    H H5 1.2326 0.3483 0.4926 0.055 Uiso calc R 1 1 . .
    C C6 0.9322(2) 0.37097(9) 0.47255(9) 0.0360(3) Uani d . 1 1 . .
    C C7 0.89137(18) 0.39271(10) 0.37728(9) 0.0350(3) Uani d . 1 1 . .
    C C8 0.67441(18) 0.39375(10) 0.32830(8) 0.0330(3) Uani d . 1 1 . .
    C C9 0.5486(2) 0.43971(11) 0.38997(9) 0.0402(3) Uani d . 1 1 . .
    H H9A 0.5883 0.5059 0.4008 0.048 Uiso calc R 1 1 . .
    H H9B 0.4079 0.4384 0.3613 0.048 Uiso calc R 1 1 . .
    C C10 0.6106(2) 0.29492(11) 0.30501(8) 0.0383(3) Uani d . 1 1 . .
    C C11 0.7019(2) 0.45257(10) 0.24579(9) 0.0382(3) Uani d . 1 1 . .
    H H11 0.6890 0.5206 0.2592 0.046 Uiso calc R 1 1 . .
    C C12 0.5619(2) 0.42986(10) 0.15911(8) 0.0369(3) Uani d . 1 1 . .
    C C13 0.6257(3) 0.38630(11) 0.08816(10) 0.0459(3) Uani d . 1 1 . .
    H H13 0.7603 0.3701 0.0933 0.055 Uiso calc R 1 1 . .
    C C14 0.4913(3) 0.36634(11) 0.00910(11) 0.0533(4) Uani d . 1 1 . .
    H H14 0.5353 0.3378 -0.0390 0.064 Uiso calc R 1 1 . .
    C C15 0.2925(3) 0.38934(12) 0.00299(10) 0.0509(4) Uani d . 1 1 . .
    C C16 0.2244(3) 0.43228(14) 0.07288(11) 0.0553(4) Uani d . 1 1 . .
    H H16 0.0891 0.4470 0.0679 0.066 Uiso calc R 1 1 . .
    C C17 0.3603(2) 0.45313(13) 0.15060(10) 0.0490(4) Uani d . 1 1 . .
    H H17 0.3162 0.4832 0.1979 0.059 Uiso calc R 1 1 . .
    N N1 1.01637(18) 0.41374(11) 0.32770(8) 0.0479(3) Uani d . 1 1 . .
    N N2 0.5647(2) 0.21792(11) 0.28725(9) 0.0577(4) Uani d . 1 1 . .
    O O1 0.90826(15) 0.43321(10) 0.23971(7) 0.0530(3) Uani d . 1 1 . .
    O O2 0.57595(15) 0.38915(8) 0.47380(7) 0.0463(3) Uani d . 1 1 . .
    Cl Cl1 0.12337(10) 0.36499(4) -0.09593(3) 0.0808(2) Uani d . 1 1 . .
loop_
    _atom_site_aniso_label
    _atom_site_aniso_U_11
    _atom_site_aniso_U_22
    _atom_site_aniso_U_33
    _atom_site_aniso_U_12
    _atom_site_aniso_U_13
    _atom_site_aniso_U_23
    C1 0.0393(7) 0.0430(7) 0.0311(6) -0.0037(5) 0.0038(5) -0.0036(5)
    C2 0.0611(10) 0.0557(9) 0.0320(7) -0.0063(7) 0.0085(6) -0.0012(6)
    C3 0.0750(12) 0.0552(10) 0.0329(7) -0.0091(8) -0.0050(7) 0.0026(6)
    C4 0.0534(9) 0.0536(9) 0.0478(8) -0.0034(7) -0.0161(7) 0.0026(7)
    C5 0.0364(7) 0.0490(8) 0.0469(8) -0.0039(6) -0.0034(6) -0.0004(6)
    C6 0.0344(6) 0.0382(7) 0.0330(6) -0.0043(5) 0.0005(5) -0.0019(5)
    C7 0.0275(6) 0.0414(7) 0.0353(6) -0.0025(5) 0.0041(5) -0.0016(5)
    C8 0.0282(6) 0.0424(7) 0.0279(5) -0.0019(5) 0.0040(4) -0.0002(5)
    C9 0.0333(6) 0.0547(8) 0.0323(6) 0.0039(6) 0.0059(5) -0.0008(6)
    C10 0.0384(7) 0.0481(8) 0.0273(5) -0.0052(6) 0.0040(5) 0.0014(5)
    C11 0.0353(7) 0.0451(7) 0.0343(6) -0.0034(5) 0.0073(5) 0.0030(5)
    C12 0.0418(7) 0.0389(7) 0.0298(6) -0.0008(5) 0.0064(5) 0.0056(5)
    C13 0.0528(9) 0.0471(8) 0.0391(7) 0.0062(6) 0.0120(6) 0.0014(6)
    C14 0.0770(12) 0.0459(9) 0.0366(7) 0.0024(8) 0.0102(7) -0.0040(6)
    C15 0.0699(11) 0.0439(8) 0.0331(7) -0.0089(7) -0.0049(7) 0.0075(6)
    C16 0.0475(9) 0.0734(11) 0.0413(8) 0.0023(8) -0.0009(6) 0.0090(7)
    C17 0.0445(8) 0.0679(10) 0.0334(7) 0.0071(7) 0.0049(6) 0.0014(6)
    N1 0.0330(6) 0.0693(9) 0.0407(6) -0.0043(6) 0.0055(5) 0.0062(6)
    N2 0.0748(10) 0.0515(8) 0.0436(7) -0.0157(7) 0.0038(7) -0.0009(6)
    O1 0.0353(5) 0.0865(9) 0.0387(5) -0.0052(5) 0.0106(4) 0.0121(5)
    O2 0.0362(5) 0.0721(7) 0.0316(5) 0.0020(5) 0.0095(4) 0.0032(4)
    Cl1 0.1073(5) 0.0743(4) 0.0450(3) -0.0153(3) -0.0245(3) 0.0034(2)
_geom_special_details
;
All e.s.d.'s (except the e.s.d. in the dihedral angle between two l.s. planes)
are estimated using the full covariance matrix. The cell e.s.d.'s are taken
into account individually in the estimation of e.s.d.'s in distances, angles
and torsion angles; correlations between e.s.d.'s in cell parameters are only
used when they are defined by crystal symmetry. An approximate (isotropic)
treatment of cell e.s.d.'s is used for estimating e.s.d.'s involving l.s.
planes.
;
loop_
    _geom_bond_atom_site_label_1
    _geom_bond_atom_site_label_2
    _geom_bond_site_symmetry_2
    _geom_bond_distance
    _geom_bond_publ_flag
    C1 O2 . 1.3750(17) ?
    C1 C2 . 1.3863(19) ?
    C1 C6 . 1.396(2) ?
    C2 C3 . 1.384(3) ?
    C2 H2 . 0.9300 ?
    C3 C4 . 1.373(3) ?
    C3 H3 . 0.9300 ?
    C4 C5 . 1.380(2) ?
    C4 H4 . 0.9300 ?
    C5 C6 . 1.3953(19) ?
    C5 H5 . 0.9300 ?
    C6 C7 . 1.4509(18) ?
    C7 N1 . 1.2731(18) ?
    C7 C8 . 1.5160(17) ?
    C8 C10 . 1.4716(19) ?
    C8 C9 . 1.5264(18) ?
    C8 C11 . 1.5398(18) ?
    C9 O2 . 1.4361(17) ?
    C9 H9A . 0.9700 ?
    C9 H9B . 0.9700 ?
    C10 N2 . 1.139(2) ?
    C11 O1 . 1.4477(17) ?
    C11 C12 . 1.5001(18) ?
    C11 H11 . 0.9800 ?
    C12 C13 . 1.378(2) ?
    C12 C17 . 1.388(2) ?
    C13 C14 . 1.388(2) ?
    C13 H13 . 0.9300 ?
    C14 C15 . 1.373(3) ?
    C14 H14 . 0.9300 ?
    C15 C16 . 1.375(3) ?
    C15 Cl1 . 1.7380(16) ?
    C16 C17 . 1.381(2) ?
    C16 H16 . 0.9300 ?
    C17 H17 . 0.9300 ?
    N1 O1 . 1.4202(16) ?
loop_
    _geom_angle_atom_site_label_1
    _geom_angle_atom_site_label_2
    _geom_angle_atom_site_label_3
    _geom_angle_site_symmetry_1
    _geom_angle_site_symmetry_3
    _geom_angle
    _geom_angle_publ_flag
    O2 C1 C2 . . 116.15(13) ?
    O2 C1 C6 . . 123.10(12) ?
    C2 C1 C6 . . 120.71(14) ?
    C3 C2 C1 . . 119.08(15) ?
    C3 C2 H2 . . 120.5 ?
    C1 C2 H2 . . 120.5 ?
    C4 C3 C2 . . 120.85(15) ?
    C4 C3 H3 . . 119.6 ?
    C2 C3 H3 . . 119.6 ?
    C3 C4 C5 . . 120.35(15) ?
    C3 C4 H4 . . 119.8 ?
    C5 C4 H4 . . 119.8 ?
    C4 C5 C6 . . 119.99(15) ?
    C4 C5 H5 . . 120.0 ?
    C6 C5 H5 . . 120.0 ?
    C1 C6 C5 . . 119.01(13) ?
    C1 C6 C7 . . 117.50(12) ?
    C5 C6 C7 . . 123.45(13) ?
    N1 C7 C6 . . 128.10(12) ?
    N1 C7 C8 . . 113.80(12) ?
    C6 C7 C8 . . 118.09(11) ?
    C10 C8 C7 . . 108.77(11) ?
    C10 C8 C9 . . 111.69(11) ?
    C7 C8 C9 . . 108.02(10) ?
    C10 C8 C11 . . 112.54(11) ?
    C7 C8 C11 . . 98.32(10) ?
    C9 C8 C11 . . 116.36(12) ?
    O2 C9 C8 . . 110.13(11) ?
    O2 C9 H9A . . 109.6 ?
    C8 C9 H9A . . 109.6 ?
    O2 C9 H9B . . 109.6 ?
    C8 C9 H9B . . 109.6 ?
    H9A C9 H9B . . 108.1 ?
    N2 C10 C8 . . 178.78(16) ?
    O1 C11 C12 . . 111.15(11) ?
    O1 C11 C8 . . 102.89(10) ?
    C12 C11 C8 . . 116.37(11) ?
    O1 C11 H11 . . 108.7 ?
    C12 C11 H11 . . 108.7 ?
    C8 C11 H11 . . 108.7 ?
    C13 C12 C17 . . 118.99(13) ?
    C13 C12 C11 . . 122.50(13) ?
    C17 C12 C11 . . 118.51(12) ?
    C12 C13 C14 . . 120.73(15) ?
    C12 C13 H13 . . 119.6 ?
    C14 C13 H13 . . 119.6 ?
    C15 C14 C13 . . 118.96(15) ?
    C15 C14 H14 . . 120.5 ?
    C13 C14 H14 . . 120.5 ?
    C14 C15 C16 . . 121.56(15) ?
    C14 C15 Cl1 . . 119.25(13) ?
    C16 C15 Cl1 . . 119.19(15) ?
    C15 C16 C17 . . 118.86(16) ?
    C15 C16 H16 . . 120.6 ?
    C17 C16 H16 . . 120.6 ?
    C16 C17 C12 . . 120.89(15) ?
    C16 C17 H17 . . 119.6 ?
    C12 C17 H17 . . 119.6 ?
    C7 N1 O1 . . 108.55(11) ?
    N1 O1 C11 . . 107.83(10) ?
    C1 O2 C9 . . 117.36(11) ?
loop_
    _geom_torsion_atom_site_label_1
    _geom_torsion_atom_site_label_2
    _geom_torsion_atom_site_label_3
    _geom_torsion_atom_site_label_4
    _geom_torsion_site_symmetry_1
    _geom_torsion_site_symmetry_2
    _geom_torsion_site_symmetry_3
    _geom_torsion_site_symmetry_4
    _geom_torsion
    _geom_torsion_publ_flag
    O2 C1 C2 C3 . . . . 177.14(15) ?
    C6 C1 C2 C3 . . . . -0.6(2) ?
    C1 C2 C3 C4 . . . . 0.8(3) ?
    C2 C3 C4 C5 . . . . -0.2(3) ?
    C3 C4 C5 C6 . . . . -0.5(3) ?
    O2 C1 C6 C5 . . . . -177.67(13) ?
    C2 C1 C6 C5 . . . . -0.1(2) ?
    O2 C1 C6 C7 . . . . 0.2(2) ?
    C2 C1 C6 C7 . . . . 177.75(13) ?
    C4 C5 C6 C1 . . . . 0.6(2) ?
    C4 C5 C6 C7 . . . . -177.06(14) ?
    C1 C6 C7 N1 . . . . 166.36(15) ?
    C5 C6 C7 N1 . . . . -15.9(2) ?
    C1 C6 C7 C8 . . . . -11.99(18) ?
    C5 C6 C7 C8 . . . . 165.74(13) ?
    N1 C7 C8 C10 . . . . 99.59(14) ?
    C6 C7 C8 C10 . . . . -81.84(14) ?
    N1 C7 C8 C9 . . . . -139.02(14) ?
    C6 C7 C8 C9 . . . . 39.55(16) ?
    N1 C7 C8 C11 . . . . -17.73(16) ?
    C6 C7 C8 C11 . . . . 160.85(12) ?
    C10 C8 C9 O2 . . . . 63.03(14) ?
    C7 C8 C9 O2 . . . . -56.54(15) ?
    C11 C8 C9 O2 . . . . -165.87(11) ?
    C10 C8 C11 O1 . . . . -87.89(13) ?
    C7 C8 C11 O1 . . . . 26.48(13) ?
    C9 C8 C11 O1 . . . . 141.41(12) ?
    C10 C8 C11 C12 . . . . 33.88(17) ?
    C7 C8 C11 C12 . . . . 148.26(12) ?
    C9 C8 C11 C12 . . . . -96.82(15) ?
    O1 C11 C12 C13 . . . . 6.67(19) ?
    C8 C11 C12 C13 . . . . -110.64(16) ?
    O1 C11 C12 C17 . . . . -173.80(13) ?
    C8 C11 C12 C17 . . . . 68.89(18) ?
    C17 C12 C13 C14 . . . . 0.4(2) ?
    C11 C12 C13 C14 . . . . 179.89(14) ?
    C12 C13 C14 C15 . . . . -1.0(2) ?
    C13 C14 C15 C16 . . . . 0.6(3) ?
    C13 C14 C15 Cl1 . . . . 179.77(12) ?
    C14 C15 C16 C17 . . . . 0.5(3) ?
    Cl1 C15 C16 C17 . . . . -178.73(13) ?
    C15 C16 C17 C12 . . . . -1.1(3) ?
    C13 C12 C17 C16 . . . . 0.7(2) ?
    C11 C12 C17 C16 . . . . -178.84(15) ?
    C6 C7 N1 O1 . . . . -177.66(13) ?
    C8 C7 N1 O1 . . . . 0.74(18) ?
    C7 N1 O1 C11 . . . . 18.43(17) ?
    C12 C11 O1 N1 . . . . -153.97(12) ?
    C8 C11 O1 N1 . . . . -28.73(14) ?
    C2 C1 O2 C9 . . . . 162.27(13) ?
    C6 C1 O2 C9 . . . . -20.0(2) ?
    C8 C9 O2 C1 . . . . 48.97(17) ?
loop_
    _geom_hbond_atom_site_label_D
    _geom_hbond_atom_site_label_H
    _geom_hbond_atom_site_label_A
    _geom_hbond_site_symmetry_A
    _geom_hbond_distance_DH
    _geom_hbond_distance_HA
    _geom_hbond_distance_DA
    _geom_hbond_angle_DHA
    C13 H13 O1 . 0.93 2.42 2.7733(19) 102.4
    C5 H5 O2 1_655 0.93 2.47 3.3422(19) 156.2
_iucr_refine_instructions_details
;
TITL 9H in P2(1)/c
CELL  0.71073   6.7891  13.9921  15.1788   90.000  101.175   90.000
ZERR     4.00   0.0002   0.0003   0.0003    0.000    0.001    0.000
LATT   1
SYMM  - X, 1/2 + Y, 1/2 - Z
SFAC  C    H    N    O    CL
UNIT  68   44   8    8    4
MERG   2
HTAB  C13 O1
EQIV  $1 X+1, +Y, +Z
HTAB  c5 O2_$1
FMAP   2
PLAN   25
SIZE     0.20   0.25   0.30
ACTA
BOND   $H
CONF
L.S.  10
WGHT    0.079600    0.293080
FVAR       0.18967
C1    1    0.769797    0.370426    0.516539    11.00000    0.03927    0.04298 =
         0.03105   -0.00361    0.00377   -0.00366
C2    1    0.796371    0.347015    0.606815    11.00000    0.06109    0.05575 =
         0.03203   -0.00116    0.00853   -0.00626
AFIX  43
H2    2    0.687972    0.347331    0.636038    11.00000   -1.20000
AFIX   0
C3    1    0.986452    0.323164    0.652853    11.00000    0.07504    0.05525 =
         0.03292    0.00259   -0.00499   -0.00907
AFIX  43
H3    2    1.005163    0.306612    0.713243    11.00000   -1.20000
AFIX   0
C4    1    1.147774    0.323625    0.610503    11.00000    0.05344    0.05363 =
         0.04783    0.00261   -0.01610   -0.00342
AFIX  43
H4    2    1.274659    0.307659    0.642418    11.00000   -1.20000
AFIX   0
C5    1    1.122619    0.347657    0.520827    11.00000    0.03644    0.04905 =
         0.04689   -0.00041   -0.00340   -0.00394
AFIX  43
H5    2    1.232551    0.348312    0.492584    11.00000   -1.20000
AFIX   0
C6    1    0.932243    0.370968    0.472548    11.00000    0.03436    0.03822 =
         0.03297   -0.00193    0.00046   -0.00433
C7    1    0.891368    0.392714    0.377283    11.00000    0.02754    0.04135 =
         0.03530   -0.00157    0.00410   -0.00252
C8    1    0.674409    0.393748    0.328297    11.00000    0.02820    0.04245 =
         0.02790   -0.00022    0.00403   -0.00191
C9    1    0.548567    0.439712    0.389971    11.00000    0.03334    0.05470 =
         0.03231   -0.00080    0.00595    0.00390
AFIX  23
H9A   2    0.588345    0.505915    0.400823    11.00000   -1.20000
H9B   2    0.407902    0.438423    0.361263    11.00000   -1.20000
AFIX   0
C10   1    0.610587    0.294916    0.305007    11.00000    0.03839    0.04815 =
         0.02734    0.00142    0.00396   -0.00520
C11   1    0.701858    0.452572    0.245788    11.00000    0.03530    0.04514 =
         0.03428    0.00300    0.00731   -0.00341
AFIX  13
H11   2    0.689045    0.520553    0.259162    11.00000   -1.20000
AFIX   0
C12   1    0.561905    0.429860    0.159109    11.00000    0.04183    0.03889 =
         0.02983    0.00564    0.00638   -0.00082
C13   1    0.625734    0.386297    0.088162    11.00000    0.05275    0.04715 =
         0.03906    0.00141    0.01198    0.00619
AFIX  43
H13   2    0.760341    0.370095    0.093330    11.00000   -1.20000
AFIX   0
C14   1    0.491348    0.366345    0.009101    11.00000    0.07701    0.04590 =
         0.03658   -0.00400    0.01022    0.00241
AFIX  43
H14   2    0.535258    0.337847   -0.038983    11.00000   -1.20000
AFIX   0
C15   1    0.292504    0.389344    0.002988    11.00000    0.06986    0.04390 =
         0.03307    0.00753   -0.00493   -0.00891
C16   1    0.224410    0.432278    0.072878    11.00000    0.04750    0.07338 =
         0.04127    0.00900   -0.00087    0.00227
AFIX  43
H16   2    0.089126    0.447023    0.067890    11.00000   -1.20000
AFIX   0
C17   1    0.360321    0.453131    0.150603    11.00000    0.04453    0.06789 =
         0.03339    0.00142    0.00491    0.00706
AFIX  43
H17   2    0.316225    0.483172    0.197896    11.00000   -1.20000
AFIX   0
N1    3    1.016368    0.413738    0.327701    11.00000    0.03299    0.06925 =
         0.04070    0.00623    0.00548   -0.00434
N2    3    0.564666    0.217919    0.287246    11.00000    0.07483    0.05150 =
         0.04362   -0.00095    0.00376   -0.01573
O1    4    0.908262    0.433208    0.239707    11.00000    0.03527    0.08650 =
         0.03866    0.01206    0.01064   -0.00522
O2    4    0.575951    0.389153    0.473799    11.00000    0.03625    0.07212 =
         0.03156    0.00316    0.00948    0.00203
CL1   5    0.123374    0.364987   -0.095930    11.00000    0.10730    0.07427 =
         0.04502    0.00341   -0.02453   -0.01532
HKLF 4
REM  9H in P2(1)/c
REM R1 =  0.0417 for   2865 Fo > 4sig(Fo)  and  0.0524 for all   3541 data
REM    199 parameters refined using      0 restraints
END
WGHT      0.0572      0.3788
REM Highest difference peak  0.235,  deepest hole -0.366,  1-sigma level  0.053
Q1    1   0.6341  0.4379  0.1991  11.00000  0.05    0.23
Q2    1   0.7743  0.3905  0.3548  11.00000  0.05    0.23
Q3    1   0.0396  0.3519 -0.0574  11.00000  0.05    0.21
Q4    1   0.5020  0.2657  0.3094  11.00000  0.05    0.20
Q5    1   0.8465  0.3598  0.4899  11.00000  0.05    0.20
Q6    1   0.4701  0.4699  0.1516  11.00000  0.05    0.19
Q7    1   0.6189  0.4189  0.3554  11.00000  0.05    0.18
Q8    1   0.6767  0.4235  0.2904  11.00000  0.05    0.16
Q9    1   0.3434  0.5343  0.1900  11.00000  0.05    0.16
Q10   1   0.6824  0.2497  0.3037  11.00000  0.05    0.16
Q11   1   0.1110  0.5042  0.0637  11.00000  0.05    0.15
Q12   1   0.3055  0.4622  0.1063  11.00000  0.05    0.15
Q13   1   0.5838  0.2771  0.2726  11.00000  0.05    0.15
Q14   1   0.8145  0.4555  0.2470  11.00000  0.05    0.14
Q15   1   1.0208  0.3545  0.4956  11.00000  0.05    0.14
Q16   1   0.9178  0.3666  0.4214  11.00000  0.05    0.13
Q17   1   1.1292  0.3228  0.5627  11.00000  0.05    0.13
Q18   1   0.5886  0.3879  0.1341  11.00000  0.05    0.12
Q19   1   0.8853  0.3135  0.6220  11.00000  0.05    0.12
Q20   1   0.2966  0.5181  0.2288  11.00000  0.05    0.12
Q21   1   0.6120  0.4377  0.1211  11.00000  0.05    0.12
Q22   1   1.3070  0.2739  0.6252  11.00000  0.05    0.12
Q23   1   0.6615  0.5227  0.2805  11.00000  0.05    0.11
Q24   1   0.7859  0.3601  0.5632  11.00000  0.05    0.11
Q25   1   0.6557  0.5348  0.3815  11.00000  0.05    0.11
;
data_global
_journal_date_recd_electronic     2013-03-18
_journal_date_accepted     2013-04-09
_journal_name_full     'Acta Crystallographica, Section E'
_journal_year     2013
_journal_volume     69
_journal_issue      5
_journal_page_first     o716
_journal_page_last     o716
_journal_paper_category     QO
_journal_paper_doi     10.1107/S1600536813009653
_journal_coeditor_code     KP2448
_publ_contact_author_name     'Seshadri, P.R.'
_publ_contact_author_address
;
Post Graduate and Research Department of Physics,
Agurchand Manmull Jain College,
Chennai 600 114, India
;
_publ_contact_author_email     'seshadri_pr@yahoo.com'
_publ_contact_author_fax     ?
_publ_contact_author_phone     '+919444225095'
_publ_section_title
;\
<i>rac</i>-3-(4-Chlorophenyl)-3a,4-dihydro-3<i>H</i>-chromeno[4,3-<i>c</i>]\
isoxazole-3a-carbonitrile
;
loop_
    _publ_author_name
    _publ_author_footnote
    _publ_author_address
    'Paramasivam, S.' .
;
Post Graduate and Research Department of Physics,
Agurchand Manmull Jain College,
Chennai 600 114, India
;
    'Srinivasan, J.' .
;
Department of Organic Chemistry,
University of Madras,
Guindy Campus,
Chennai 600 025,
India
;
    'Seshadri, P.R.' .
;
Post Graduate and Research Department of Physics,
Agurchand Manmull Jain College,
Chennai 600 114, India
;
    'Bakthadoss, M.' .
;
Department of Organic Chemistry,
University of Madras,
Guindy Campus,
Chennai 600 025,
India
;
