# Supplementary material for: rac-3-(4-Chloro­phen­yl)-3a,4-di­hydro-3H-chromeno[4,3-c]isoxazole-3a-carbo­nitrile
Source: Acta Crystallogr Sect E Struct Rep Online. 2013 Apr 13;69(Pt 5):o716. doi: 10.1107/S1600536813009653 (PMC3648249; doi:10.1107/S1600536813009653)
Supplement: Supplementary file 2 [file e-69-0o716-Isup2.hkl]

#
# h,k,l, Fc-squared, Fo-squared, sigma(Fo-squared) and status flag
#
data_I
_shelx_title ' 9H in P2(1)/c'
_shelx_refln_list_code          4
_shelx_F_calc_maximum      197.93
_exptl_crystal_F_000       640.00
_reflns_d_resolution_high  0.7469
 
loop_
 _symmetry_equiv_pos_as_xyz
 'x, y, z'
 '-x, y+1/2, -z+1/2'
 '-x, -y, -z'
 'x, -y-1/2, z-1/2'
 
_cell_length_a     6.7891
_cell_length_b    13.9921
_cell_length_c    15.1788
_cell_angle_alpha  90.000
_cell_angle_beta  101.175
_cell_angle_gamma  90.000
 
_shelx_F_squared_multiplier     1.000
 
loop_
 _refln_index_h
 _refln_index_k
 _refln_index_l
 _refln_F_squared_calc
 _refln_F_squared_meas
 _refln_F_squared_sigma
 _refln_observed_status
   1   0   0       49.23       49.09      0.90 o
   2   0   0     1436.71     1455.10     18.39 o
   3   0   0       79.14       58.86      1.60 o
   4   0   0      950.17     1015.75     12.02 o
   5   0   0       45.02       38.63      1.43 o
   6   0   0      164.72      158.80      4.00 o
   7   0   0       33.61       26.94      1.94 o
   8   0   0        0.09        1.99      1.27 o
   1   1   0      817.43      784.24      5.72 o
   2   1   0     7166.07     6913.11     51.69 o
   3   1   0      875.29      955.13      8.34 o
   4   1   0      143.97      164.05      2.11 o
   5   1   0      515.65      481.99      4.82 o
   6   1   0       81.40       82.53      2.41 o
   7   1   0        1.05       -0.24      0.72 o
   8   1   0       17.75       19.63      1.38 o
   0   2   0     1939.47     1801.09     32.52 o
   1   2   0      377.07      342.83      2.92 o
   2   2   0       73.65       84.40      0.99 o
   3   2   0      481.10      519.92      4.46 o
   4   2   0       13.59       11.40      0.58 o
   5   2   0      120.89      116.77      1.94 o
   6   2   0       12.57       11.32      1.08 o
   7   2   0        0.89        0.28      0.72 o
   8   2   0       15.45       17.57      1.37 o
   1   3   0      502.27      546.17      4.20 o
   2   3   0      173.76      166.81      1.51 o
   3   3   0      610.95      687.38      5.30 o
   4   3   0        0.92       -0.02      0.38 o
   5   3   0      126.36      114.21      2.50 o
   6   3   0      146.28      118.97      2.44 o
   7   3   0        0.54       -0.27      0.75 o
   8   3   0       43.53       43.64      1.83 o
   0   4   0    39176.21    26721.69    614.82 o
   1   4   0     3260.72     3272.65     24.07 o
   2   4   0       13.00       15.34      0.53 o
   3   4   0      454.29      467.15      3.78 o
   4   4   0      172.27      175.76      2.11 o
   5   4   0      127.68      113.57      2.05 o
   6   4   0       27.25       34.63      1.45 o
   7   4   0        0.41        0.68      0.78 o
   8   4   0        1.44        3.09      1.17 o
   1   5   0      211.88      208.66      1.82 o
   2   5   0     1019.86      924.83      7.14 o
   3   5   0     1344.50     1385.31     10.14 o
   4   5   0        6.06        3.78      0.52 o
   5   5   0       39.22       40.88      1.17 o
   6   5   0      952.78      854.75      9.72 o
   7   5   0        0.06       -0.69      0.69 o
   8   5   0        4.28        5.53      1.33 o
   0   6   0      601.33      718.97      9.37 o
   1   6   0     1112.79     1241.48     10.17 o
   2   6   0      363.36      333.24      2.88 o
   3   6   0      453.07      457.07      3.73 o
   4   6   0       29.59       26.69      0.81 o
   5   6   0        3.13        2.32      0.56 o
   6   6   0       61.66       71.47      1.96 o
   7   6   0        0.44        0.00      0.90 o
   8   6   0       14.97       14.08      1.43 o
   1   7   0      458.71      516.06      4.55 o
   2   7   0       62.27       61.34      0.84 o
   3   7   0      268.06      281.33      2.67 o
   4   7   0       39.86       49.44      1.21 o
   5   7   0       88.94       83.50      1.70 o
   6   7   0        4.28        6.31      0.96 o
   7   7   0       25.30       20.58      1.90 o
   8   7   0       24.03       26.25      1.75 o
   0   8   0      221.45      228.86      3.57 o
   1   8   0       26.92       32.15      0.87 o
   2   8   0       72.21       66.16      0.95 o
   3   8   0       72.95       74.00      1.19 o
   4   8   0       62.99       65.78      1.17 o
   5   8   0      125.34      135.25      2.47 o
   6   8   0        9.30       13.46      1.10 o
   7   8   0       32.59       32.99      1.81 o
   8   8   0        0.54        2.01      1.66 o
   1   9   0       76.23       75.90      0.98 o
   2   9   0        1.40        0.42      0.30 o
   3   9   0      805.81      826.87      7.63 o
   4   9   0        8.18        7.31      0.66 o
   5   9   0       95.46       85.07      2.04 o
   6   9   0       98.58       94.57      2.66 o
   7   9   0       18.97       18.04      1.49 o
   0  10   0      115.75      111.38      2.35 o
   1  10   0      119.22      122.42      2.01 o
   2  10   0       44.34       36.60      0.89 o
   3  10   0      402.76      375.20      3.98 o
   4  10   0        7.10        7.97      0.70 o
   5  10   0       37.10       36.32      1.43 o
   6  10   0        0.30        1.36      1.01 o
   7  10   0        2.57        4.18      1.17 o
   1  11   0      139.88      130.15      2.39 o
   2  11   0       15.75       12.32      0.90 o
   3  11   0       61.70       55.99      1.62 o
   4  11   0        1.07        1.26      0.65 o
   5  11   0       61.62       59.82      1.80 o
   6  11   0       14.35       15.56      1.33 o
   7  11   0       32.77       24.84      1.69 o
   0  12   0      571.54      538.69      9.69 o
   1  12   0      142.80      131.34      2.50 o
   2  12   0        5.08        5.64      0.79 o
   3  12   0       11.62       10.52      1.01 o
   4  12   0       47.80       51.62      2.45 o
   5  12   0       24.07       23.75      3.06 o
   6  12   0       33.09       37.25      3.34 o
   1  13   0        7.77        8.70      0.88 o
   2  13   0       54.02       55.98      2.03 o
   3  13   0        0.08        0.42      0.98 o
   4  13   0       15.34       15.72      1.66 o
   5  13   0       81.19       86.73      4.45 o
   6  13   0        0.84       -0.28      1.67 o
   0  14   0       29.65       28.98      1.86 o
   1  14   0        0.77       -0.28      0.98 o
   2  14   0       37.71       42.71      2.25 o
   3  14   0      160.68      158.79      4.42 o
   4  14   0        5.30        3.20      1.81 o
   5  14   0       11.79       13.34      2.50 o
   1  15   0       10.97        8.89      1.46 o
   2  15   0        6.64        6.71      1.46 o
   3  15   0        7.10        7.78      1.57 o
   4  15   0       12.96       12.42      1.81 o
   5  15   0        0.04       -1.39      1.67 o
   0  16   0       62.03       55.59      3.61 o
   1  16   0        0.04        0.97      1.18 o
   2  16   0        9.03        9.27      1.46 o
   3  16   0        2.00        3.75      1.38 o
   4  16   0        3.92        3.69      1.46 o
   1  17   0        8.73       12.88      1.77 o
   2  17   0        0.00       -0.56      1.38 o
   3  17   0        0.74        0.28      1.38 o
   0  18   0       18.81       18.90      3.06 o
   1  18   0       16.14       18.54      2.16 o
   2  18   0        3.42        5.31      1.66 o
  -8   1   1       43.83       42.36      1.98 o
  -7   1   1        6.70        7.02      1.64 o
  -6   1   1      703.81      629.03      7.57 o
  -5   1   1       42.65       45.58      1.08 o
  -4   1   1      196.45      166.79      1.91 o
  -3   1   1     1640.07     1622.23     12.56 o
  -2   1   1     1509.99     1423.97      9.18 o
  -1   1   1     8295.97     7816.02     58.02 o
   0   1   1      204.28      208.34      2.35 o
   1   1   1     1165.45     1099.88      8.39 o
   2   1   1      112.00      114.35      1.33 o
   3   1   1     1431.23     1520.91     12.87 o
   4   1   1       30.78       42.65      1.01 o
   5   1   1       69.08       80.10      1.67 o
   6   1   1      216.19      182.35      3.67 o
   7   1   1       46.46       42.31      1.62 o
   8   1   1        0.10        2.32      0.96 o
  -8   2   1       16.46       17.39      1.80 o
  -7   2   1        0.74       -0.24      0.72 o
  -6   2   1        9.93       11.71      1.04 o
  -5   2   1      434.86      416.44      3.94 o
  -4   2   1       10.76       17.05      0.94 o
  -3   2   1      592.99      620.00      4.52 o
  -2   2   1        4.06        6.54      0.36 o
  -1   2   1    20647.83    18604.44    185.15 o
   0   2   1     4601.61     4586.65     35.05 o
   1   2   1     2827.12     2868.53     22.87 o
   2   2   1     1368.45     1346.36     10.37 o
   3   2   1     2257.79     2247.46     18.71 o
   4   2   1       16.55       17.51      0.74 o
   5   2   1      106.50      117.91      2.32 o
   6   2   1       32.41       32.41      1.80 o
   7   2   1        6.70        9.75      0.99 o
   8   2   1       60.59       65.26      2.10 o
  -8   3   1        0.05        1.06      1.17 o
  -7   3   1       53.89       46.25      1.94 o
  -6   3   1       13.55       14.69      1.10 o
  -5   3   1       48.07       45.42      1.21 o
  -4   3   1        4.55        2.63      0.36 o
  -3   3   1      468.14      437.44      3.34 o
  -2   3   1       22.68       23.92      0.71 o
  -1   3   1     4226.52     4190.07     30.99 o
   0   3   1     2368.71     2418.22     18.26 o
   1   3   1      253.94      271.83      2.37 o
   2   3   1      978.81      957.35      7.49 o
   3   3   1       90.03      110.69      1.37 o
   4   3   1        4.10        5.22      0.50 o
   5   3   1      737.96      709.87      8.03 o
   6   3   1       51.57       40.69      3.17 o
   7   3   1       13.60       11.85      1.04 o
   8   3   1        0.00       -0.23      0.96 o
  -8   4   1        0.03        2.50      1.06 o
  -7   4   1       46.99       43.56      1.86 o
  -6   4   1       74.89       83.35      2.07 o
  -5   4   1       23.39       24.71      0.85 o
  -4   4   1       19.70       13.68      0.52 o
  -3   4   1        6.10       11.03      0.39 o
  -2   4   1      492.75      476.12      3.84 o
  -1   4   1       59.02       67.85      0.91 o
   0   4   1    23955.31    20723.94    615.35 o
   1   4   1     2344.77     2325.03     18.15 o
   2   4   1      386.34      372.36      3.18 o
   3   4   1       29.27       31.91      0.70 o
   4   4   1       16.84       13.35      0.62 o
   5   4   1       43.50       41.68      1.33 o
   6   4   1       43.33       48.85      2.00 o
   7   4   1       13.95       14.78      1.13 o
   8   4   1       30.36       30.35      1.58 o
  -8   5   1       96.38       99.51      2.92 o
  -7   5   1        0.24       -0.69      0.90 o
  -6   5   1      260.54      244.33      4.25 o
  -5   5   1       14.44       16.10      0.85 o
  -4   5   1       45.76       45.86      1.02 o
  -3   5   1      789.80      816.12      6.20 o
  -2   5   1      276.27      271.80      2.39 o
  -1   5   1      413.42      458.15      3.37 o
   0   5   1      223.40      204.15      2.23 o
   1   5   1      700.60      702.82      5.31 o
   2   5   1      249.65      265.29      2.68 o
   3   5   1      400.48      433.14      3.85 o
   4   5   1        0.19        0.71      0.35 o
   5   5   1        0.89        1.66      0.56 o
   6   5   1        9.40        7.72      2.34 o
   7   5   1        0.00        0.30      0.78 o
   8   5   1        8.44        8.06      1.21 o
  -8   6   1        0.03        0.93      1.12 o
  -7   6   1        0.27        3.75      1.01 o
  -6   6   1      116.82      117.95      2.45 o
  -5   6   1       28.96       25.99      0.98 o
  -4   6   1       34.75       31.20      0.89 o
  -3   6   1       53.18       52.40      0.95 o
  -2   6   1      269.83      300.68      2.61 o
  -1   6   1     1886.01     1926.15     13.40 o
   0   6   1      859.00      784.11      6.42 o
   1   6   1     1245.94     1372.31     11.95 o
   2   6   1     1454.93     1460.84     10.34 o
   3   6   1      321.47      310.14      2.72 o
   4   6   1      117.17      122.68      1.77 o
   5   6   1      117.20      112.46      1.97 o
   6   6   1       10.57       13.29      1.39 o
   7   6   1        0.00       -0.78      0.78 o
   8   6   1        2.15        2.75      1.26 o
  -8   7   1        0.03        2.30      2.36 o
  -7   7   1       14.45       14.41      1.30 o
  -6   7   1       42.54       51.52      1.82 o
  -5   7   1        0.58        0.13      0.56 o
  -4   7   1       18.19       22.91      0.79 o
  -3   7   1        1.04        0.02      0.43 o
  -2   7   1      106.11      105.97      1.13 o
  -1   7   1       35.90       35.31      0.56 o
   0   7   1       15.44       18.64      0.44 o
   1   7   1       70.10       99.79      1.33 o
   2   7   1      852.47      913.95      8.60 o
   3   7   1        2.02        3.10      0.40 o
   4   7   1       39.18       36.31      0.96 o
   5   7   1      119.13      122.90      2.12 o
   6   7   1       99.08       91.51      2.16 o
   7   7   1       28.63       29.84      1.62 o
   8   7   1       10.19       12.39      2.19 o
  -8   8   1        4.61       11.40      2.50 o
  -7   8   1       14.20       12.23      1.26 o
  -6   8   1      118.02      123.98      3.53 o
  -5   8   1       30.59       33.48      1.27 o
  -4   8   1       73.79       70.50      1.32 o
  -3   8   1        0.77        1.67      0.52 o
  -2   8   1       24.30       22.98      0.53 o
  -1   8   1      423.23      389.41      3.59 o
   0   8   1      909.44     1028.00      7.94 o
   1   8   1      591.83      592.79      5.57 o
   2   8   1        0.05        0.79      0.45 o
   3   8   1        3.33        4.29      0.39 o
   4   8   1        7.66        6.53      0.55 o
   5   8   1        0.55        0.19      0.63 o
   6   8   1       29.38       36.37      1.75 o
   7   8   1       15.20       18.51      1.94 o
  -7   9   1       31.91       31.52      2.92 o
  -6   9   1        8.56        7.94      1.21 o
  -5   9   1       45.52       41.04      2.27 o
  -4   9   1       41.44       45.34      1.18 o
  -3   9   1        0.78        0.98      0.44 o
  -2   9   1        3.59        3.87      0.37 o
  -1   9   1        0.51        0.62      0.31 o
   0   9   1       17.39       15.59      0.55 o
   1   9   1       95.11       96.53      1.80 o
   2   9   1       13.41       10.57      0.60 o
   3   9   1       24.02       29.48      1.12 o
   4   9   1       55.95       50.14      1.49 o
   5   9   1      144.03      142.97      4.76 o
   6   9   1      222.26      207.03      4.03 o
   7   9   1        0.16        3.04      1.06 o
  -7  10   1        0.11       -1.07      1.07 o
  -6  10   1       75.97       82.97      2.17 o
  -5  10   1        1.02        1.63      0.75 o
  -4  10   1       40.32       41.15      1.24 o
  -3  10   1        8.65       11.41      0.68 o
  -2  10   1      539.07      531.72      6.63 o
  -1  10   1      332.08      328.48      3.66 o
   0  10   1      133.31      144.30      1.96 o
   1  10   1      422.19      446.89      5.10 o
   2  10   1       22.58       31.37      0.90 o
   3  10   1      414.06      386.53      4.56 o
   4  10   1        2.51        3.89      0.69 o
   5  10   1        6.99        7.77      0.90 o
   6  10   1        0.72        0.64      1.01 o
   7  10   1        9.19       13.29      1.43 o
  -7  11   1        5.22        5.67      1.46 o
  -6  11   1       62.13       65.47      2.28 o
  -5  11   1       19.24       20.29      1.15 o
  -4  11   1      144.37      148.02      3.92 o
  -3  11   1        9.92       10.96      0.92 o
  -2  11   1        0.02        0.54      0.58 o
  -1  11   1        1.03        2.03      0.54 o
   0  11   1      223.08      241.22      3.49 o
   1  11   1       14.16        8.97      0.66 o
   2  11   1      258.83      270.81      4.01 o
   3  11   1       14.15       10.51      1.01 o
   4  11   1        1.37        0.90      0.63 o
   5  11   1        0.01        0.23      0.90 o
   6  11   1       21.85       23.52      2.12 o
   7  11   1       17.73       18.42      1.59 o
  -6  12   1       56.28       60.04      3.89 o
  -5  12   1        0.84        1.84      1.07 o
  -4  12   1       98.21       93.36      3.13 o
  -3  12   1       14.83       13.98      1.17 o
  -2  12   1        5.38        5.73      0.88 o
  -1  12   1       10.84       10.98      0.90 o
   0  12   1       10.19        9.07      0.79 o
   1  12   1        8.34        6.07      0.69 o
   2  12   1      114.42      112.54      2.38 o
   3  12   1        5.75        6.07      0.99 o
   4  12   1        0.61        0.42      0.98 o
   5  12   1        0.49        2.22      1.67 o
   6  12   1       14.01       16.12      2.50 o
  -6  13   1       11.86       14.45      2.50 o
  -5  13   1        0.03       -0.15      1.07 o
  -4  13   1       16.46       13.31      1.46 o
  -3  13   1       19.62       21.00      1.66 o
  -2  13   1        1.39        2.34      0.75 o
  -1  13   1       43.39       42.36      1.52 o
   0  13   1        0.12       -0.20      0.58 o
   1  13   1       67.29       53.05      1.59 o
   2  13   1       25.96       25.65      2.36 o
   3  13   1        5.47        3.61      1.18 o
   4  13   1        4.04        2.50      1.18 o
   5  13   1        3.62        5.56      1.95 o
   6  13   1       10.54       11.40      2.50 o
  -5  14   1       12.75       13.32      1.81 o
  -4  14   1       10.01       10.43      1.57 o
  -3  14   1       31.84       29.38      1.97 o
  -2  14   1       42.34       47.06      4.03 o
  -1  14   1      240.81      221.63      9.59 o
   0  14   1       58.58       57.68      2.56 o
   1  14   1        0.79        1.11      0.98 o
   2  14   1       12.90       12.74      1.46 o
   3  14   1       35.68       36.21      2.25 o
   4  14   1        0.29        0.56      1.18 o
   5  14   1        6.57        9.17      2.22 o
  -5  15   1       30.65       28.95      5.98 o
  -4  15   1        0.10        0.56      1.18 o
  -3  15   1      135.60      135.27      9.73 o
  -2  15   1        4.75        7.10      1.39 o
  -1  15   1        0.17       -0.98      0.98 o
   0  15   1       37.14       36.25      3.20 o
   1  15   1        6.36        8.76      1.38 o
   2  15   1       11.09       11.77      1.66 o
   3  15   1        0.94        2.64      1.38 o
   4  15   1       45.19       50.87      3.89 o
   5  15   1        2.30        2.22      1.95 o
  -4  16   1       24.62       20.58      2.16 o
  -3  16   1        0.80        0.28      1.38 o
  -2  16   1        2.60        2.86      1.33 o
  -1  16   1        0.02        1.06      1.07 o
   0  16   1       13.24       15.16      1.77 o
   1  16   1        1.37        0.56      1.18 o
   2  16   1       90.35       96.81      3.63 o
   3  16   1        5.04        3.75      1.38 o
   4  16   1        0.45       -1.67      1.67 o
  -3  17   1        1.13       -0.56      1.38 o
  -2  17   1        5.54        4.85      3.89 o
  -1  17   1       11.73       10.77      1.66 o
   0  17   1        0.02        0.88      3.06 o
   1  17   1        1.32        0.97      1.18 o
   2  17   1        4.27        3.06      1.57 o
   3  17   1       13.10       12.50      2.08 o
  -2  18   1        3.64        2.92      1.57 o
  -1  18   1        5.57        6.12      1.57 o
   0  18   1        3.08        5.14      1.57 o
   1  18   1        0.66        0.83      1.39 o
   2  18   1       21.37       28.36      2.36 o
  -9   0   2        0.06        1.39      1.95 o
  -8   0   2       11.88       15.29      2.22 o
  -7   0   2       23.91       16.68      2.22 o
  -6   0   2      264.05      264.78      7.23 o
  -5   0   2        0.29        0.73      0.76 o
  -4   0   2       18.45       42.37      2.43 o
  -3   0   2     2122.14     2154.01     20.79 o
  -2   0   2     5010.43     5008.44     48.54 o
  -1   0   2      493.84      526.40      5.24 o
   0   0   2     2824.35     2726.18     25.95 o
   1   0   2      111.42       99.95      1.97 o
   2   0   2      669.06      693.05      9.14 o
   3   0   2     3197.04     3308.54     41.30 o
   4   0   2       30.75       21.13      1.57 o
   5   0   2        9.77        9.09      1.06 o
   6   0   2        5.66        7.51      1.95 o
   7   0   2        3.62        5.27      1.39 o
   8   0   2       50.44       58.93      3.00 o
  -9   1   2        2.09        3.75      1.57 o
  -8   1   2        0.90        0.00      1.95 o
  -7   1   2        1.97        2.21      0.85 o
  -6   1   2      268.30      237.35      3.64 o
  -5   1   2      474.67      424.79      3.99 o
  -4   1   2      128.39      111.75      1.33 o
  -3   1   2      165.57      192.05      1.72 o
  -2   1   2     1369.00     1286.49     10.06 o
  -1   1   2     1543.17     1548.74     10.83 o
   0   1   2      224.20      230.42      2.30 o
   1   1   2     1712.26     1723.77     16.17 o
   2   1   2      531.08      573.49      5.45 o
   3   1   2      352.52      344.86      3.72 o
   4   1   2      487.65      516.41      5.08 o
   5   1   2        3.71        4.24      0.75 o
   6   1   2       50.59       40.00      2.36 o
   7   1   2       24.53       25.40      1.34 o
   8   1   2        1.17        3.58      1.06 o
  -8   2   2       17.10       17.79      1.77 o
  -7   2   2        1.57        2.68      0.90 o
  -6   2   2        5.67       10.73      1.06 o
  -5   2   2      266.72      261.54      3.16 o
  -4   2   2       46.55       48.24      0.92 o
  -3   2   2      278.99      292.24      2.54 o
  -2   2   2      254.70      259.39      2.30 o
  -1   2   2      392.05      417.08      3.79 o
   0   2   2      293.09      292.39      2.90 o
   1   2   2     2612.41     2685.60     18.85 o
   2   2   2      111.16      122.34      1.28 o
   3   2   2       27.35       33.27      0.79 o
   4   2   2        0.84        1.11      0.45 o
   5   2   2      275.28      247.76      3.60 o
   6   2   2       22.17       28.09      1.97 o
   7   2   2        3.17        4.04      1.10 o
   8   2   2       34.02       33.27      1.67 o
  -8   3   2       28.20       25.85      1.97 o
  -7   3   2       75.04       70.59      2.22 o
  -6   3   2       64.20       59.73      2.02 o
  -5   3   2      515.03      505.24      5.27 o
  -4   3   2      739.46      725.06      5.72 o
  -3   3   2      568.64      571.19      4.48 o
  -2   3   2     4821.88     4520.56     33.15 o
  -1   3   2     7177.61     6998.84     59.81 o
   0   3   2      560.19      558.96      4.00 o
   1   3   2     1677.15     1729.94     12.18 o
   2   3   2       51.80       49.33      0.97 o
   3   3   2      259.70      299.66      2.82 o
   4   3   2      748.17      823.21      8.13 o
   5   3   2       40.74       39.13      1.42 o
   6   3   2      317.17      273.88      6.08 o
   7   3   2       45.20       49.58      3.04 o
   8   3   2        5.47        4.87      1.10 o
  -8   4   2        5.39        4.86      1.38 o
  -7   4   2        1.14        1.69      0.90 o
  -6   4   2      394.50      376.15      5.71 o
  -5   4   2        4.67        4.63      0.58 o
  -4   4   2       23.19       26.38      0.83 o
  -3   4   2      819.37      833.84      6.33 o
  -2   4   2       16.02        9.42      0.82 o
  -1   4   2     4142.26     3972.54     31.09 o
   0   4   2    17158.64    16577.04    128.14 o
   1   4   2      125.47      113.90      1.17 o
   2   4   2       97.99       88.20      1.20 o
   3   4   2       35.91       37.59      0.82 o
   4   4   2      212.15      213.50      2.67 o
   5   4   2       35.81       41.71      1.81 o
   6   4   2       19.61       22.31      1.43 o
   7   4   2        1.27        1.68      0.98 o
   8   4   2        7.39        7.56      1.20 o
  -8   5   2        3.44        5.69      1.46 o
  -7   5   2        2.11        3.09      1.06 o
  -6   5   2       74.08       68.21      2.11 o
  -5   5   2      764.34      725.50      7.06 o
  -4   5   2      392.87      365.74      3.84 o
  -3   5   2       20.86       11.32      0.58 o
  -1   5   2      153.08      179.17      1.80 o
   0   5   2      129.65      131.04      2.01 o
   1   5   2      925.25      922.27      7.02 o
   2   5   2      275.04      290.54      2.67 o
   3   5   2       12.06        9.23      0.47 o
   4   5   2      336.88      308.32      3.52 o
   5   5   2       33.04       28.01      1.52 o
   6   5   2        0.01       -0.85      0.85 o
   7   5   2       15.05       14.05      1.09 o
   8   5   2        4.91        6.31      1.21 o
  -8   6   2       39.44       46.66      2.45 o
  -7   6   2        0.66        2.08      1.53 o
  -6   6   2        8.53        8.97      1.00 o
  -5   6   2       75.71       83.68      1.63 o
  -4   6   2       19.15       21.82      0.79 o
  -3   6   2        1.52        0.21      0.29 o
  -2   6   2       14.46       16.52      0.50 o
  -1   6   2        0.94        1.00      0.19 o
   0   6   2     1020.16     1154.73      8.77 o
   1   6   2     1508.16     1576.29     11.08 o
   2   6   2      427.56      409.59      3.49 o
   3   6   2      258.58      267.82      2.57 o
   4   6   2       57.60       52.61      1.31 o
   5   6   2       78.11       59.78      1.45 o
   6   6   2        0.74       -0.64      0.90 o
   7   6   2        0.27        0.31      0.88 o
   8   6   2       19.97       18.32      1.43 o
  -8   7   2        3.50        6.04      1.81 o
  -7   7   2       34.32       29.48      1.97 o
  -6   7   2        6.33        6.89      0.90 o
  -5   7   2      158.96      166.86      2.75 o
  -4   7   2        1.80        2.02      0.49 o
  -3   7   2      130.56      147.13      1.66 o
  -2   7   2        6.47        5.21      0.45 o
  -1   7   2      475.98      455.83      3.65 o
   0   7   2     2881.81     3069.00     22.77 o
   1   7   2     1957.32     1946.40     17.20 o
   2   7   2       50.91       56.09      0.92 o
   3   7   2      219.00      234.22      2.34 o
   4   7   2      163.73      168.51      2.03 o
   5   7   2        0.09        1.61      0.56 o
   6   7   2       40.81       39.27      1.80 o
   7   7   2        2.78        1.33      0.84 o
   8   7   2       11.66       13.95      1.49 o
  -8   8   2        0.01        0.28      1.95 o
  -7   8   2        3.77        4.84      1.10 o
  -6   8   2      139.44      137.45      3.00 o
  -5   8   2        2.79        2.88      0.72 o
  -4   8   2       16.59       16.18      0.91 o
  -3   8   2        0.82        0.18      0.44 o
  -2   8   2        8.34       11.74      0.53 o
  -1   8   2      457.39      426.84      3.80 o
   0   8   2     4223.72     4420.64     32.64 o
   1   8   2      650.48      629.73      6.01 o
   2   8   2      472.36      444.95      6.99 o
   3   8   2       20.77       25.76      0.96 o
   4   8   2      125.59      123.76      1.78 o
   5   8   2      131.84      135.35      2.26 o
   6   8   2       46.61       53.84      1.97 o
   7   8   2        7.69        6.65      1.18 o
  -7   9   2       20.33       19.35      1.94 o
  -6   9   2       92.50       97.31      3.89 o
  -5   9   2      165.30      163.91      4.07 o
  -4   9   2       12.69       11.96      0.75 o
  -3   9   2      187.63      170.13      2.12 o
  -2   9   2       52.37       54.88      0.93 o
  -1   9   2       53.17       56.88      1.01 o
   0   9   2       79.01       74.63      1.00 o
   1   9   2      569.47      606.99      4.97 o
   2   9   2       24.61       20.35      0.72 o
   3   9   2      150.86      145.19      2.71 o
   4   9   2       62.08       64.95      1.59 o
   5   9   2        0.18        0.56      1.53 o
   6   9   2       36.56       34.43      2.14 o
   7   9   2        0.07        1.19      1.06 o
  -7  10   2        0.32        1.39      1.67 o
  -6  10   2       29.65       30.12      2.22 o
  -5  10   2       54.91       50.44      1.86 o
  -4  10   2        0.01       -0.05      0.61 o
  -3  10   2       95.50       93.02      1.73 o
  -2  10   2       13.29       13.60      0.73 o
  -1  10   2       59.47       62.13      1.49 o
   0  10   2       69.47       60.98      1.31 o
   1  10   2      485.42      511.97      4.60 o
   2  10   2      252.71      251.33      2.90 o
   3  10   2       19.83       19.09      1.00 o
   4  10   2       17.62       16.01      1.00 o
   5  10   2        0.40       -0.44      0.93 o
   6  10   2        3.06        2.55      1.04 o
   7  10   2       15.41       16.58      1.53 o
  -7  11   2       11.01       11.04      2.78 o
  -6  11   2        6.15        8.20      1.61 o
  -5  11   2       38.23       40.03      1.79 o
  -4  11   2        9.32        9.59      1.95 o
  -3  11   2      102.95      110.97      2.34 o
  -2  11   2      156.23      151.59      2.73 o
  -1  11   2        0.00        0.17      0.52 o
   0  11   2      413.04      395.65      4.63 o
   1  11   2       94.48      102.49      1.81 o
   2  11   2       87.97       77.26      2.25 o
   3  11   2       12.80       11.99      0.83 o
   4  11   2       56.99       50.32      2.62 o
   5  11   2        1.37       -0.73      1.07 o
   6  11   2       16.58       18.68      1.49 o
  -6  12   2        0.18        2.50      1.33 o
  -5  12   2       10.88        9.91      1.46 o
  -4  12   2       26.30       26.94      1.86 o
  -3  12   2        1.93        3.16      1.47 o
  -2  12   2       10.12       10.90      0.93 o
  -1  12   2       40.32       37.91      1.38 o
   0  12   2       81.45       87.97      2.01 o
   1  12   2       71.31       69.44      1.80 o
   2  12   2      295.02      281.77      5.70 o
   3  12   2       24.17       17.88      1.46 o
   4  12   2       28.60       34.15      1.97 o
   5  12   2       27.95       35.86      3.06 o
   6  12   2       27.72       25.02      2.78 o
  -6  13   2       10.05        9.86      1.77 o
  -5  13   2        0.26        0.47      1.27 o
  -4  13   2       47.13       51.81      4.03 o
  -3  13   2        3.93        4.97      1.39 o
  -2  13   2        2.49        4.64      0.96 o
  -1  13   2       59.78       70.09      2.65 o
   0  13   2       80.84       73.94      2.65 o
   1  13   2        8.89       10.24      2.22 o
   2  13   2       63.89       69.40      2.65 o
   3  13   2      139.81      143.46      4.86 o
   4  13   2        2.50        2.50      1.39 o
   5  13   2        2.33        3.34      1.95 o
   6  13   2        6.84        9.17      2.22 o
  -6  14   2       56.99       65.04      4.45 o
  -5  14   2        0.00        0.42      1.38 o
  -4  14   2        8.34        6.61      1.81 o
  -3  14   2       23.85       21.30      1.86 o
  -2  14   2      103.83       99.63      3.75 o
  -1  14   2        3.84        2.00      1.07 o
   0  14   2        0.06       -0.87      0.87 o
   1  14   2      221.84      216.65      5.11 o
   2  14   2       23.03       25.57      1.77 o
   3  14   2        1.45        0.00      1.39 o
   4  14   2        4.38        1.95      1.67 o
   5  14   2       40.56       42.53      3.61 o
  -5  15   2       21.17       23.56      3.34 o
  -4  15   2       35.31       34.93      2.36 o
  -3  15   2      126.34      131.32      6.25 o
  -2  15   2        2.78        1.25      1.25 o
  -1  15   2        1.42       -0.69      0.98 o
   0  15   2        3.99        3.66      1.27 o
   1  15   2        0.04       -0.98      0.98 o
   2  15   2        0.22        0.83      1.18 o
   3  15   2       15.02       14.18      1.67 o
   4  15   2       20.33       17.51      2.50 o
   5  15   2        8.04        7.51      2.22 o
  -4  16   2        1.83        3.58      1.46 o
  -3  16   2        5.72        9.58      1.77 o
  -2  16   2        8.21        8.39      3.75 o
  -1  16   2        7.48       11.65      1.66 o
   0  16   2       42.92       41.84      6.12 o
   1  16   2        1.41       -1.11      1.11 o
   2  16   2        0.03        0.69      1.18 o
   3  16   2       14.17       13.06      3.34 o
   4  16   2        8.25        9.17      2.50 o
  -3  17   2        6.20        5.13      1.66 o
  -2  17   2        0.04       -0.98      1.27 o
  -1  17   2        0.59        0.30      1.53 o
   0  17   2        0.29       -1.07      1.07 o
   1  17   2       58.44       57.33      2.84 o
   2  17   2        0.49       -0.97      1.53 o
   3  17   2        5.14        0.83      1.95 o
  -2  18   2        2.11        1.59      1.46 o
  -1  18   2       10.01       12.22      3.06 o
   0  18   2        5.88        4.95      1.46 o
   1  18   2       14.93       11.36      1.86 o
   2  18   2        9.09       11.03      1.86 o
  -9   1   3        4.85        4.73      1.57 o
  -8   1   3        0.10       -1.18      1.18 o
  -7   1   3        6.61        6.83      1.27 o
  -6   1   3      579.46      562.75      9.43 o
  -5   1   3        1.04        1.66      0.56 o
  -4   1   3     1732.03     1728.01     14.63 o
  -3   1   3      822.44      852.08      6.49 o
  -2   1   3        0.44        2.44      0.28 o
  -1   1   3      648.28      669.23      4.79 o
   0   1   3       13.27       14.44      0.52 o
   1   1   3      251.65      274.02      3.00 o
   2   1   3      161.71      142.68      1.99 o
   3   1   3     3560.83     3776.30     33.27 o
   4   1   3       28.73       21.49      0.85 o
   5   1   3       86.78       89.94      2.07 o
   6   1   3       36.63       26.63      1.97 o
   7   1   3        4.41        6.63      1.57 o
   8   1   3       11.43       13.26      1.27 o
  -9   2   3        8.47       13.83      1.77 o
  -8   2   3       39.86       46.97      2.45 o
  -7   2   3       17.70       16.04      1.57 o
  -6   2   3      108.20      109.57      7.78 o
  -5   2   3      273.61      241.23      3.27 o
  -4   2   3      685.70      716.28      5.89 o
  -3   2   3      264.99      256.56      2.33 o
  -2   2   3     1961.01     1936.75     15.89 o
  -1   2   3     8308.31     8313.37     55.68 o
   0   2   3     1494.28     1464.30     13.13 o
   1   2   3     5730.72     5537.10     48.11 o
   2   2   3       22.89       34.55      0.66 o
   3   2   3      478.36      501.59      4.75 o
   4   2   3       18.75       19.72      0.82 o
   5   2   3     1685.94     1615.73     16.59 o
   6   2   3        1.86        4.17      1.18 o
   7   2   3        2.02        3.75      1.38 o
   8   2   3        6.99        5.65      1.11 o
  -8   3   3        0.58       -1.39      1.53 o
  -7   3   3       12.06        7.05      1.27 o
  -6   3   3      527.25      496.88      8.45 o
  -5   3   3       81.16       69.75      1.53 o
  -4   3   3       38.11       41.90      0.98 o
  -3   3   3      118.86      127.71      1.59 o
  -2   3   3     1150.98     1098.10      8.39 o
  -1   3   3     5438.89     5314.04     37.07 o
   0   3   3      584.71      630.87      5.09 o
   1   3   3     1321.35     1304.90      9.76 o
   2   3   3     1780.71     1848.30     13.15 o
   3   3   3     2832.88     2984.16     24.62 o
   4   3   3      204.17      208.23      2.74 o
   5   3   3       84.41       83.65      2.45 o
   6   3   3        0.22       -0.98      0.98 o
   7   3   3       24.14       21.62      1.55 o
   8   3   3        5.52        5.13      1.11 o
  -8   4   3        5.15        7.27      1.46 o
  -7   4   3        7.81        9.49      2.78 o
  -6   4   3        0.63        0.63      2.22 o
  -5   4   3       35.97       42.36      1.16 o
  -4   4   3        1.10        0.25      0.40 o
  -3   4   3     1177.24     1186.33     11.14 o
  -2   4   3      267.56      261.65      2.84 o
  -1   4   3      332.54      321.32      2.80 o
   0   4   3     2115.27     2201.80     15.36 o
   1   4   3       21.38       24.09      0.49 o
   2   4   3       20.01       20.25      0.46 o
   3   4   3      142.49      131.17      1.94 o
   4   4   3       95.87       96.61      1.71 o
   5   4   3      480.19      456.70      6.95 o
   6   4   3       17.92       18.59      2.64 o
   7   4   3        2.92        5.87      1.14 o
   8   4   3       60.57       57.68      2.21 o
  -8   5   3        0.83        2.08      1.38 o
  -7   5   3       13.65       17.11      1.57 o
  -6   5   3      184.19      190.01      3.61 o
  -5   5   3      124.75      114.88      2.04 o
  -4   5   3       35.13       41.18      1.33 o
  -3   5   3      107.19      128.81      1.60 o
  -2   5   3       18.60       25.71      0.64 o
  -1   5   3      106.82      102.82      1.12 o
   0   5   3       20.67       18.43      0.32 o
   1   5   3      163.17      162.02      1.40 o
   2   5   3      163.35      196.95      1.79 o
   3   5   3      981.91     1029.79      8.58 o
   4   5   3      134.13      131.88      1.97 o
   5   5   3      244.94      231.43      5.15 o
   6   5   3      118.09      102.75      3.54 o
   7   5   3        6.63       10.39      1.31 o
   8   5   3        1.04        1.59      1.07 o
  -8   6   3        3.08        3.61      1.38 o
  -7   6   3        2.55        2.44      1.27 o
  -6   6   3      182.02      169.63      3.39 o
  -5   6   3      201.32      191.85      3.15 o
  -4   6   3       12.31       10.29      0.70 o
  -3   6   3      443.86      425.48      4.01 o
  -2   6   3      642.19      612.25      5.31 o
  -1   6   3      404.32      412.85      3.16 o
   0   6   3       95.31       72.68      0.77 o
   1   6   3        1.39        1.14      0.30 o
   2   6   3      456.62      424.89      3.41 o
   3   6   3      522.94      530.12      4.79 o
   4   6   3        7.28       10.23      0.73 o
   5   6   3       43.40       41.63      1.47 o
   6   6   3       79.69       81.88      4.42 o
   7   6   3        4.10        5.74      0.94 o
   8   6   3        1.19        1.08      1.06 o
  -8   7   3       14.72       20.42      2.08 o
  -7   7   3       60.09       53.71      2.45 o
  -6   7   3       10.30        8.84      1.17 o
  -5   7   3       10.93       10.49      1.24 o
  -4   7   3      178.36      186.69      2.60 o
  -3   7   3      521.31      516.32      5.06 o
  -2   7   3      627.74      583.55      9.87 o
  -1   7   3     4050.51     4046.04     27.99 o
   0   7   3      235.32      222.66      2.03 o
   1   7   3       13.10       16.16      0.55 o
   2   7   3     1319.73     1298.08      9.49 o
   3   7   3      122.57      121.36      1.72 o
   4   7   3      293.41      313.37      3.72 o
   5   7   3      133.30      136.41      2.26 o
   6   7   3        0.53       -0.22      0.70 o
   7   7   3       42.01       46.10      1.70 o
  -8   8   3        8.23        8.34      2.22 o
  -7   8   3        8.83        9.82      1.21 o
  -6   8   3        0.77        1.48      0.96 o
  -5   8   3       68.50       61.43      1.86 o
  -4   8   3        0.08       -0.59      0.92 o
  -3   8   3      464.29      467.41      4.70 o
  -2   8   3       34.40       34.40      0.78 o
  -1   8   3       82.51       61.47      1.10 o
   0   8   3     1593.84     1621.67     12.48 o
   1   8   3      256.03      266.34      2.27 o
   2   8   3       55.80       52.20      0.86 o
   3   8   3       27.20       25.99      0.71 o
   4   8   3      178.76      168.26      2.18 o
   5   8   3       13.73       16.35      0.89 o
   6   8   3        1.29        2.20      1.11 o
   7   8   3       17.44       16.12      3.89 o
  -7   9   3       11.30       13.61      1.74 o
  -6   9   3       18.81       24.69      1.86 o
  -5   9   3      176.28      166.81      3.16 o
  -4   9   3      244.16      235.07      3.13 o
  -3   9   3        1.28        2.43      0.46 o
  -2   9   3      149.97      149.95      1.88 o
  -1   9   3      646.33      676.55      5.77 o
   0   9   3       12.99       21.12      0.62 o
   1   9   3      312.68      307.76      2.95 o
   2   9   3      106.67      112.23      1.82 o
   3   9   3      322.37      312.98      3.31 o
   4   9   3        2.25        2.42      0.74 o
   5   9   3       48.74       45.21      2.25 o
   6   9   3       38.16       32.13      2.36 o
   7   9   3       18.05       22.67      1.62 o
  -7  10   3        0.30        3.48      1.46 o
  -6  10   3        7.89        9.50      1.54 o
  -5  10   3       48.32       43.94      2.20 o
  -4  10   3       14.30       16.56      1.01 o
  -3  10   3       42.65       48.59      1.29 o
  -2  10   3      101.00       95.55      2.00 o
  -1  10   3       29.69       35.38      1.06 o
   0  10   3       18.00       22.22      0.83 o
   1  10   3        0.31        1.68      0.60 o
   2  10   3       31.65       27.17      0.89 o
   3  10   3        0.19        0.90      0.56 o
   4  10   3        9.29        6.79      2.22 o
   5  10   3       63.03       72.96      2.73 o
   6  10   3        1.55        0.61      1.07 o
   7  10   3        0.10        0.09      1.01 o
  -7  11   3        0.01        1.47      1.59 o
  -6  11   3        0.07        1.83      1.01 o
  -5  11   3       12.88       16.99      1.66 o
  -4  11   3       14.19       13.20      3.20 o
  -3  11   3      355.32      367.23      6.10 o
  -2  11   3       47.27       46.53      1.55 o
  -1  11   3      260.45      255.94      6.00 o
   0  11   3      587.55      602.28      8.68 o
   1  11   3      265.30      260.27      3.81 o
   2  11   3       79.91       86.18      6.95 o
   3  11   3       17.99       16.62      1.56 o
   4  11   3        0.00        2.36      1.25 o
   5  11   3        0.47        0.73      1.11 o
   6  11   3        2.48        3.89      1.33 o
  -6  12   3        1.68        1.09      1.27 o
  -5  12   3        5.53        5.86      1.46 o
  -4  12   3       54.38       50.08      2.53 o
  -3  12   3        1.68        1.65      0.74 o
  -2  12   3       68.33       63.33      2.03 o
  -1  12   3       70.04       79.14      1.90 o
   0  12   3      103.68      120.86      2.72 o
   1  12   3      137.88      133.20      3.44 o
   2  12   3        2.10        2.36      0.98 o
   3  12   3       13.66       10.13      1.38 o
   4  12   3      105.44       97.29      4.45 o
   5  12   3       36.75       35.58      3.06 o
   6  12   3        4.57        7.51      1.95 o
  -6  13   3        8.61        8.38      1.74 o
  -5  13   3       36.54       35.07      2.33 o
  -4  13   3       12.42       13.27      1.66 o
  -3  13   3       19.53       19.89      1.66 o
  -2  13   3       26.83       24.77      1.66 o
  -1  13   3       28.83       26.70      1.77 o
   0  13   3       46.64       40.86      2.06 o
   1  13   3        2.92        2.70      1.07 o
   2  13   3       13.16       13.11      1.53 o
   3  13   3        4.15        4.31      1.18 o
   4  13   3       12.26       10.56      1.95 o
   5  13   3       24.57       23.91      2.78 o
   6  13   3       15.73       14.18      2.50 o
  -6  14   3        0.18       -0.59      1.46 o
  -5  14   3        2.31        3.06      1.39 o
  -4  14   3        0.98       -1.18      1.18 o
  -3  14   3        1.05        2.20      1.53 o
  -2  14   3        5.67        3.78      2.22 o
  -1  14   3       39.97       43.54      2.25 o
   0  14   3        0.08        0.14      0.98 o
   1  14   3        3.91        3.61      1.18 o
   2  14   3       41.52       34.27      2.36 o
   3  14   3        7.66        6.39      1.95 o
   4  14   3        2.81        3.06      1.95 o
   5  14   3       25.28       30.02      3.06 o
  -5  15   3        1.54        0.43      1.46 o
  -4  15   3        0.94        0.68      1.95 o
  -3  15   3       16.45       18.99      2.50 o
  -2  15   3        3.07        1.29      1.11 o
  -1  15   3       60.01       55.30      2.64 o
   0  15   3       66.77       61.29      2.65 o
   1  15   3       49.33       43.36      2.36 o
   2  15   3       20.53       20.73      1.77 o
   3  15   3        0.03       -0.83      1.67 o
   4  15   3        0.76        4.17      1.95 o
  -4  16   3        8.36        8.25      2.64 o
  -3  16   3        0.05        0.75      1.27 o
  -2  16   3        2.13        5.68      1.39 o
  -1  16   3        1.78        2.29      1.27 o
   0  16   3       22.58       22.73      1.86 o
   1  16   3        0.21        0.33      2.50 o
   2  16   3        1.85        0.97      1.38 o
   3  16   3       12.78       12.79      2.50 o
   4  16   3       36.53       38.64      3.61 o
  -3  17   3        9.29        9.49      2.64 o
  -2  17   3        0.23        0.68      1.33 o
  -1  17   3        0.93        1.81      1.38 o
   0  17   3        0.85        0.11      1.27 o
   1  17   3       14.97       11.66      2.50 o
   2  17   3        6.76       10.68      1.77 o
   3  17   3        5.33        1.95      2.22 o
  -2  18   3        1.41        0.69      1.38 o
  -1  18   3       55.32       58.88      3.13 o
   0  18   3        2.73        1.15      1.53 o
   1  18   3        9.91        9.89      1.77 o
  -9   0   4       27.46       40.58      3.61 o
  -8   0   4        4.09        4.73      1.95 o
  -7   0   4        5.44        3.61      1.39 o
  -6   0   4      480.85      456.42     11.12 o
  -5   0   4       88.15       76.46      2.20 o
  -4   0   4      154.15      198.40      3.46 o
  -3   0   4      252.65      294.47      3.92 o
  -2   0   4      975.93     1076.05      9.53 o
  -1   0   4     4978.55     4849.31     44.75 o
   0   0   4      384.07      378.59      4.22 o
   1   0   4       36.44       28.89      0.58 o
   2   0   4      690.57      776.22     10.27 o
   3   0   4       75.98       50.47      1.60 o
   4   0   4      582.53      555.36     10.13 o
   5   0   4     1355.99     1249.25     20.66 o
   6   0   4      119.11      105.07      5.00 o
   7   0   4       40.13       34.47      3.34 o
   8   0   4       39.52       37.99      3.75 o
  -9   1   4        1.10        4.77      2.08 o
  -8   1   4       46.34       52.13      2.56 o
  -7   1   4       19.21       16.02      3.47 o
  -6   1   4       52.58       50.74      2.16 o
  -5   1   4      243.19      219.25      3.05 o
  -4   1   4        6.92        6.43      0.51 o
  -3   1   4      942.58      858.76      6.58 o
  -2   1   4       18.01       25.15      0.45 o
  -1   1   4      296.22      328.57      2.49 o
   0   1   4      521.57      536.46      3.90 o
   1   1   4     2992.47     3015.78     24.01 o
   2   1   4     1357.54     1421.63     12.71 o
   3   1   4      162.12      169.89      2.22 o
   4   1   4       54.45       54.42      1.47 o
   5   1   4       71.94       80.78      2.96 o
   6   1   4        4.68       13.95      4.59 o
   7   1   4        0.01       -0.28      1.18 o
   8   1   4        1.08        2.20      1.26 o
  -9   2   4       14.18       20.73      1.97 o
  -8   2   4        0.39        0.43      1.27 o
  -7   2   4        0.43        1.69      1.25 o
  -6   2   4        0.90        3.35      1.25 o
  -5   2   4        4.37        3.25      0.69 o
  -4   2   4      268.31      254.17      2.90 o
  -3   2   4      490.45      482.97      3.94 o
  -2   2   4     1395.69     1452.81      9.87 o
  -1   2   4     5195.94     5211.30     36.18 o
   0   2   4        4.02        7.47      0.37 o
   1   2   4      531.92      534.39      4.52 o
   2   2   4      182.49      206.06      2.23 o
   3   2   4      122.82      112.54      1.55 o
   4   2   4      222.77      219.16      2.87 o
   5   2   4      396.30      393.27      5.11 o
   6   2   4        1.70        1.04      1.07 o
   7   2   4        9.95       10.70      1.77 o
   8   2   4        3.61        2.81      1.50 o
  -8   3   4       36.40       39.20      2.36 o
  -7   3   4       61.13       57.87      2.92 o
  -6   3   4      528.59      482.67      8.35 o
  -5   3   4       59.41       47.20      1.18 o
  -4   3   4     1507.42     1548.76     12.95 o
  -3   3   4      924.82      889.92      7.15 o
  -2   3   4        0.83        5.63      0.29 o
  -1   3   4     1984.65     1977.66     14.79 o
   0   3   4      397.93      403.61      3.38 o
   1   3   4      345.35      393.36      2.99 o
   2   3   4     2958.27     3148.74     22.13 o
   3   3   4      174.47      187.34      1.99 o
   4   3   4       92.08      104.51      1.84 o
   5   3   4       11.17       17.15      1.26 o
   6   3   4       19.62       24.05      1.97 o
   7   3   4        0.01        0.69      1.38 o
   8   3   4        5.43        8.75      1.80 o
  -8   4   4        3.38        2.50      1.38 o
  -7   4   4        9.16        8.53      1.38 o
  -6   4   4       47.81       53.35      2.25 o
  -5   4   4      261.25      245.09      3.07 o
  -4   4   4      140.25      151.16      1.93 o
  -3   4   4      390.35      427.36      3.99 o
  -2   4   4       32.51       24.96      0.58 o
  -1   4   4     2487.34     2431.35     16.97 o
   0   4   4      115.73      104.22      1.06 o
   1   4   4      306.24      296.52      2.60 o
   2   4   4      504.31      485.97      3.98 o
   3   4   4       86.69       99.96      1.20 o
   4   4   4      552.86      543.59      5.19 o
   5   4   4       89.61       88.07      2.21 o
   6   4   4       71.51       59.85      2.84 o
   7   4   4        9.17       11.22      2.36 o
   8   4   4       24.79       26.17      1.88 o
  -8   5   4        0.65        0.26      1.27 o
  -7   5   4        5.34        5.98      1.18 o
  -6   5   4        0.01        0.16      0.89 o
  -5   5   4       30.73       27.44      1.01 o
  -4   5   4      538.34      531.76      5.38 o
  -3   5   4       68.11       52.32      1.16 o
  -2   5   4        1.55        2.09      0.25 o
  -1   5   4     2188.52     2310.39     17.20 o
   0   5   4      176.48      168.63      1.46 o
   1   5   4      235.44      218.23      1.70 o
   2   5   4      596.40      611.08      4.94 o
   3   5   4       64.38       71.90      1.08 o
   4   5   4      209.71      206.81      2.66 o
   5   5   4       34.31       26.89      1.18 o
   6   5   4       14.92       16.11      1.21 o
   7   5   4        5.85        4.82      1.14 o
   8   5   4        1.67        0.06      1.65 o
  -8   6   4        1.16        2.78      1.81 o
  -7   6   4        0.15       -0.14      0.98 o
  -6   6   4        0.17        0.87      0.98 o
  -5   6   4      150.28      146.51      2.62 o
  -4   6   4      146.34      141.54      2.17 o
  -3   6   4        0.70        1.60      0.43 o
  -2   6   4       13.27       14.20      0.45 o
  -1   6   4      947.95      956.19      7.38 o
   0   6   4      160.18      157.18      1.83 o
   1   6   4       54.81       58.98      0.68 o
   2   6   4      276.98      279.10      2.56 o
   3   6   4       27.07       19.26      0.62 o
   4   6   4       47.87       48.10      1.20 o
   5   6   4       60.80       70.27      1.81 o
   6   6   4        1.80        2.13      0.94 o
   7   6   4        4.24        3.81      1.14 o
  -8   7   4        3.14        4.03      1.38 o
  -7   7   4        0.01       -0.51      1.01 o
  -6   7   4      224.93      213.23      5.25 o
  -5   7   4      240.65      237.30      3.63 o
  -4   7   4       55.58       41.49      1.19 o
  -3   7   4      788.52      783.56      7.33 o
  -2   7   4       39.64       42.73      0.79 o
  -1   7   4      546.77      580.77      4.37 o
   0   7   4       90.87      113.02      1.03 o
   1   7   4       74.79       82.18      0.90 o
   2   7   4       73.45       75.23      1.01 o
   3   7   4      134.22      144.72      1.78 o
   4   7   4      413.88      423.79      5.33 o
   5   7   4      128.02      113.84      2.34 o
   6   7   4       14.55       20.77      1.15 o
   7   7   4        5.42        7.74      1.26 o
  -8   8   4        0.14       -0.09      1.27 o
  -7   8   4        0.84        1.22      1.01 o
  -6   8   4       15.64       18.63      1.37 o
  -5   8   4       92.10       98.61      2.38 o
  -4   8   4      413.86      414.40      4.77 o
  -3   8   4        1.97        2.55      0.45 o
  -2   8   4        0.14        0.31      0.31 o
  -1   8   4     1973.38     1936.00     13.62 o
   0   8   4      284.57      323.29      2.44 o
   1   8   4       10.44        8.49      0.32 o
   2   8   4      447.50      436.87      3.50 o
   3   8   4        4.39        6.06      0.48 o
   4   8   4      228.36      242.40      3.57 o
   5   8   4       95.67       96.88      3.57 o
   6   8   4        7.81        4.64      1.18 o
   7   8   4        5.40        5.00      2.50 o
  -7   9   4        1.36        2.03      1.27 o
  -6   9   4        9.51       13.43      1.54 o
  -5   9   4        0.07       -0.36      0.94 o
  -4   9   4       67.49       67.98      1.72 o
  -3   9   4       11.42       13.87      0.68 o
  -2   9   4        2.18        1.49      0.44 o
  -1   9   4        6.38       11.01      0.45 o
   0   9   4      351.92      345.43      3.22 o
   1   9   4      344.82      366.71      3.43 o
   2   9   4       26.17       24.22      0.72 o
   3   9   4       60.94       71.87      1.59 o
   4   9   4       29.72       27.82      1.77 o
   5   9   4        8.37        9.81      1.33 o
   6   9   4        0.45        2.22      1.95 o
   7   9   4        0.07        2.22      2.22 o
  -7  10   4        1.50        1.19      1.46 o
  -6  10   4        0.24        0.16      1.13 o
  -5  10   4      150.55      153.30      3.94 o
  -4  10   4        0.83        1.28      0.74 o
  -3  10   4       63.07       58.05      1.40 o
  -2  10   4      106.31      117.84      2.03 o
  -1  10   4      242.27      233.30      3.07 o
   0  10   4        5.77        4.47      0.38 o
   1  10   4       49.98       49.69      1.00 o
   2  10   4      187.58      180.48      2.81 o
   3  10   4        0.17        0.00      0.57 o
   4  10   4        7.28        6.17      1.18 o
   5  10   4       82.07       78.14      3.00 o
   6  10   4        2.23        5.44      1.33 o
  -7  11   4        5.11        5.80      1.66 o
  -6  11   4        2.99        1.30      1.27 o
  -5  11   4       85.28       91.73      5.00 o
  -4  11   4      327.88      318.07      9.65 o
  -3  11   4      146.99      159.27      3.41 o
  -2  11   4        1.50        3.04      0.92 o
  -1  11   4      277.50      270.61      3.97 o
   0  11   4       55.57       59.66      2.25 o
   1  11   4      182.90      175.52      3.45 o
   2  11   4       26.70       30.17      1.38 o
   3  11   4        0.80        0.83      0.98 o
   4  11   4       52.38       55.78      2.45 o
   5  11   4       30.00       27.47      4.31 o
   6  11   4        0.03       -0.23      1.13 o
  -6  12   4        4.20        6.17      1.54 o
  -5  12   4        7.64       11.50      1.66 o
  -4  12   4      143.12      137.87      4.00 o
  -3  12   4       39.26       44.60      2.25 o
  -2  12   4       11.63        7.59      1.11 o
  -1  12   4      256.05      257.32      5.70 o
   0  12   4      167.04      164.48      3.92 o
   1  12   4       42.88       39.44      2.08 o
   2  12   4        5.39        4.66      1.07 o
   3  12   4       68.57       71.44      3.89 o
   4  12   4       52.66       56.71      3.61 o
   5  12   4        0.05        1.67      1.67 o
   6  12   4        1.61       -0.83      1.39 o
  -6  13   4        2.37        2.89      1.53 o
  -5  13   4       18.74       23.70      3.06 o
  -4  13   4      125.18      124.68      3.92 o
  -3  13   4        0.20        0.00      0.98 o
  -2  13   4       28.10       29.88      1.94 o
  -1  13   4       33.13       31.19      1.86 o
   0  13   4       27.67       29.69      1.86 o
   1  13   4      356.19      366.00      7.07 o
   2  13   4       54.56       56.23      5.28 o
   3  13   4        1.17        1.11      1.39 o
   4  13   4       15.58       16.68      2.22 o
   5  13   4       32.57       41.42      3.61 o
  -6  14   4        0.00       -1.47      1.53 o
  -5  14   4        4.00        8.04      1.66 o
  -4  14   4        1.63        2.50      1.38 o
  -3  14   4        0.60        2.61      1.27 o
  -2  14   4        0.60       -0.66      1.11 o
  -1  14   4       32.42       27.96      1.86 o
   0  14   4       10.08        8.98      1.27 o
   1  14   4       26.25       19.56      1.57 o
   2  14   4       74.64       62.80      2.65 o
   3  14   4        2.33        1.95      1.67 o
   4  14   4       49.47       45.03      3.61 o
   5  14   4        3.01        1.67      1.67 o
  -5  15   4        2.70        2.92      3.20 o
  -4  15   4        2.75        3.19      1.46 o
  -3  15   4        4.04        6.66      1.46 o
  -2  15   4        3.71        3.22      1.53 o
  -1  15   4        1.90        1.53      1.18 o
   0  15   4       23.74       22.34      1.86 o
   1  15   4       18.15       12.54      1.95 o
   2  15   4       48.76       53.86      2.65 o
   3  15   4        0.85        0.00      1.67 o
   4  15   4        0.28       -0.56      1.95 o
  -4  16   4        0.20        0.54      1.46 o
  -3  16   4        5.97        9.05      1.66 o
  -2  16   4       31.33       41.50      2.45 o
  -1  16   4       13.67       14.38      1.77 o
   0  16   4        0.24       -1.11      1.67 o
   1  16   4        0.37        0.28      1.18 o
   2  16   4        0.01       -1.11      1.95 o
   3  16   4        0.18        0.56      1.67 o
  -3  17   4        0.00       -0.56      1.39 o
  -2  17   4       34.80       33.85      2.33 o
  -1  17   4       18.10       17.14      1.94 o
   0  17   4       30.54       30.43      2.25 o
   1  17   4       24.90       21.62      2.06 o
   2  17   4       89.87       86.17      5.00 o
  -2  18   4        0.06       -0.14      1.38 o
  -1  18   4        0.04       -0.69      1.38 o
   0  18   4        2.04        0.28      1.38 o
   1  18   4        0.02        1.95      1.38 o
  -9   1   5        3.97        4.34      1.67 o
  -8   1   5       46.37       42.95      2.36 o
  -7   1   5       18.71       14.46      1.57 o
  -6   1   5        5.99        7.65      1.18 o
  -5   1   5      119.44      106.95      1.95 o
  -4   1   5      196.41      210.43      2.41 o
  -3   1   5     1871.17     1960.79     15.09 o
  -2   1   5       19.59       15.48      0.40 o
  -1   1   5     3562.64     3516.54     24.39 o
   0   1   5     1036.47     1044.88      7.44 o
   1   1   5      335.07      346.09      2.87 o
   2   1   5       75.81       90.24      1.15 o
   3   1   5      176.09      204.42      2.25 o
   4   1   5      926.25      865.53     10.37 o
   5   1   5       98.32       85.76      1.97 o
   6   1   5       18.97       13.85      1.66 o
   7   1   5        0.73        0.42      1.38 o
   8   1   5        0.00        1.67      1.57 o
  -9   2   5       17.05       16.54      1.97 o
  -8   2   5       68.01       78.25      3.34 o
  -7   2   5       16.45       19.61      1.57 o
  -6   2   5      411.57      386.40      6.88 o
  -5   2   5        4.82        5.48      0.70 o
  -4   2   5        1.38        1.15      0.41 o
  -3   2   5      271.75      279.09      2.51 o
  -2   2   5     5923.51     5900.43     42.85 o
  -1   2   5      349.55      316.77      2.35 o
   0   2   5       67.19       57.07      0.64 o
   1   2   5        3.58        7.80      0.33 o
   2   2   5     4450.54     4530.53     36.06 o
   3   2   5      409.15      359.24      3.52 o
   4   2   5      117.02      110.55      2.12 o
   5   2   5       18.63        8.43      1.20 o
   6   2   5       20.60       20.10      1.86 o
   7   2   5        0.04        0.28      1.95 o
   8   2   5        0.05        0.85      2.08 o
  -8   3   5        9.31       10.01      1.67 o
  -7   3   5        2.78        1.79      1.67 o
  -6   3   5       30.17       26.61      1.66 o
  -5   3   5       80.74       78.97      1.53 o
  -4   3   5      783.64      720.98      6.50 o
  -3   3   5      471.25      564.52      4.77 o
  -2   3   5      522.53      569.77      4.12 o
  -1   3   5       27.54       27.92      0.46 o
   0   3   5     2084.63     2101.55     16.38 o
   1   3   5      863.45      897.13      6.16 o
   2   3   5       36.54       46.63      0.76 o
   3   3   5       61.33       68.33      1.05 o
   4   3   5      220.86      221.30      2.62 o
   5   3   5       72.59       63.50      1.56 o
   6   3   5       72.89       67.02      2.95 o
   7   3   5        0.19        1.95      1.38 o
   8   3   5        0.07       -0.56      1.18 o
  -8   4   5        3.25        4.31      1.38 o
  -7   4   5        9.69        7.92      1.38 o
  -6   4   5      115.29      113.70      3.14 o
  -5   4   5       36.23       38.00      1.14 o
  -4   4   5       60.64       56.05      1.12 o
  -3   4   5       25.77       23.49      0.65 o
  -2   4   5      320.27      346.72      2.68 o
  -1   4   5       46.54       62.46      0.67 o
   0   4   5       69.33       83.44      1.02 o
   1   4   5       17.91       25.86      0.42 o
   2   4   5      511.75      537.83      4.14 o
   3   4   5      383.81      397.88      3.85 o
   4   4   5        8.08        9.52      0.59 o
   5   4   5      266.93      249.17      3.46 o
   6   4   5      107.64      109.90      3.73 o
   7   4   5        4.59        2.72      1.46 o
  -8   5   5        2.43        3.15      1.46 o
  -7   5   5        1.35        1.67      1.18 o
  -6   5   5       30.84       31.54      2.19 o
  -5   5   5      254.64      232.16      3.22 o
  -4   5   5       27.56       26.67      0.91 o
  -3   5   5      439.30      465.81      4.52 o
  -2   5   5       10.76       12.62      0.45 o
  -1   5   5        9.93       11.55      0.57 o
   0   5   5     1444.26     1416.35     10.41 o
   1   5   5      128.92      136.65      1.19 o
   2   5   5        0.28        1.44      0.26 o
   3   5   5      335.11      335.42      3.26 o
   4   5   5       10.88       13.33      0.74 o
   5   5   5        7.01        8.44      0.86 o
   6   5   5        4.27        4.59      1.38 o
   7   5   5        3.12        2.64      1.57 o
  -8   6   5        0.28        0.43      1.67 o
  -7   6   5       54.49       57.69      2.45 o
  -6   6   5       11.94       17.27      1.26 o
  -5   6   5       11.85       12.34      0.86 o
  -4   6   5        0.19        1.82      0.48 o
  -3   6   5       30.99       33.57      0.88 o
  -2   6   5     4313.92     4481.30     42.84 o
  -1   6   5     1690.75     1806.65     13.62 o
   0   6   5        2.31        6.45      0.23 o
   1   6   5      842.87      810.90      6.22 o
   2   6   5      546.46      519.70      4.55 o
   3   6   5       93.71       99.45      1.54 o
   4   6   5       43.73       44.81      1.35 o
   5   6   5      833.91      780.72      9.24 o
   6   6   5        0.11        2.64      1.38 o
   7   6   5       22.93       27.59      1.75 o
  -8   7   5        5.60        6.25      1.57 o
  -7   7   5       21.20       23.55      1.53 o
  -6   7   5       99.70       94.13      2.47 o
  -5   7   5       20.38       20.44      1.13 o
  -4   7   5      678.12      668.79      7.15 o
  -3   7   5       44.75       34.21      1.00 o
  -2   7   5        4.79        9.26      0.43 o
  -1   7   5      372.63      371.98      2.80 o
   0   7   5      917.10      920.36      6.67 o
   1   7   5       74.86       72.80      0.79 o
   2   7   5       80.07       83.45      1.06 o
   3   7   5      568.07      552.68      5.51 o
   4   7   5       20.03       23.33      1.06 o
   5   7   5      211.27      220.27      3.99 o
   6   7   5       22.06       22.89      1.51 o
   7   7   5       10.88       16.01      1.94 o
  -8   8   5        1.46        1.53      1.38 o
  -7   8   5        3.96        4.32      1.10 o
  -6   8   5       27.24       33.84      1.69 o
  -5   8   5      117.64      106.61      2.34 o
  -4   8   5       32.94       35.77      1.36 o
  -3   8   5       30.02       30.01      1.00 o
  -2   8   5        1.11        0.47      0.31 o
  -1   8   5      674.26      663.29      5.24 o
   0   8   5      137.01      133.66      1.27 o
   1   8   5      193.36      204.75      1.78 o
   2   8   5       48.65       53.25      1.02 o
   3   8   5       60.87       59.28      1.45 o
   4   8   5       50.72       43.81      2.66 o
   5   8   5       34.28       32.90      2.64 o
   6   8   5       17.87       17.68      1.59 o
   7   8   5       15.25       11.95      3.06 o
  -7   9   5        0.53        0.83      1.33 o
  -6   9   5        6.08        5.04      1.10 o
  -5   9   5      231.08      216.60      4.18 o
  -4   9   5      431.29      429.63      5.47 o
  -3   9   5       35.89       35.71      1.14 o
  -2   9   5        0.29        0.95      0.29 o
  -1   9   5      260.77      264.91      2.61 o
   0   9   5      296.66      298.03      2.87 o
   1   9   5       40.14       41.34      1.72 o
   2   9   5       27.57       33.39      1.12 o
   3   9   5        0.78        6.23      2.22 o
   4   9   5       44.87       41.76      2.92 o
   5   9   5        1.69        1.85      1.13 o
   6   9   5        9.19       10.81      1.54 o
   7   9   5        3.37        2.50      2.50 o
  -7  10   5        4.92        5.95      1.59 o
  -6  10   5       30.66       32.52      2.22 o
  -5  10   5       23.88       29.79      2.22 o
  -4  10   5        0.13        0.79      0.81 o
  -3  10   5       27.01       30.80      1.55 o
  -2  10   5      604.77      603.46      7.46 o
  -1  10   5      326.83      338.71      3.51 o
   0  10   5       13.77       15.80      0.69 o
   1  10   5       33.97       34.97      1.02 o
   2  10   5       65.16       63.93      3.08 o
   3  10   5       34.80       36.57      1.86 o
   4  10   5        1.07        0.00      1.07 o
   5  10   5       78.07       69.84      2.80 o
   6  10   5       24.81       23.87      2.00 o
  -7  11   5        2.89        5.56      2.50 o
  -6  11   5       47.45       56.15      4.45 o
  -5  11   5       67.59       61.43      4.17 o
  -4  11   5        6.17        4.31      1.13 o
  -3  11   5       12.95       15.10      1.46 o
  -2  11   5      101.36       91.23      2.93 o
  -1  11   5      927.68      901.34     12.01 o
   0  11   5      101.53      103.11      2.49 o
   1  11   5      125.79      117.64      3.13 o
   2  11   5       87.74       83.70      1.76 o
   3  11   5      112.47      114.05      3.34 o
   4  11   5      303.19      310.99      6.39 o
   5  11   5        0.03       -1.06      1.07 o
   6  11   5        0.09       -0.12      1.53 o
  -6  12   5        7.77        5.66      1.54 o
  -5  12   5       50.48       46.43      2.60 o
  -4  12   5       38.54       40.29      2.33 o
  -3  12   5       57.35       59.96      2.53 o
  -2  12   5      100.50      104.96      3.20 o
  -1  12   5      661.05      608.18     11.26 o
   0  12   5        2.63        2.50      0.98 o
   1  12   5      160.29      166.22      5.28 o
   2  12   5       18.91       26.05      1.66 o
   3  12   5        7.74        9.45      1.95 o
   4  12   5       30.08       25.02      2.78 o
   5  12   5       12.53       15.84      2.50 o
   6  12   5       19.94       19.90      2.14 o
  -6  13   5        4.25        7.39      3.06 o
  -5  13   5       61.64       49.17      2.73 o
  -4  13   5       21.88       22.29      2.22 o
  -3  13   5       10.85        9.17      1.46 o
  -2  13   5       32.53       31.02      1.94 o
  -1  13   5       46.31       50.06      2.33 o
   0  13   5       24.86       21.28      1.66 o
   1  13   5       92.14      103.75      6.39 o
   2  13   5      125.00      116.47      5.00 o
   3  13   5        0.00        1.39      1.67 o
   4  13   5       11.59       11.95      2.22 o
   5  13   5        0.94        1.95      1.67 o
  -5  14   5       13.87       16.24      2.00 o
  -4  14   5        1.35        1.67      1.18 o
  -3  14   5        5.02        5.08      1.39 o
  -2  14   5       16.78       17.04      1.74 o
  -1  14   5        2.79        4.45      1.18 o
   0  14   5       17.05       17.40      1.57 o
   1  14   5       44.40       42.61      2.92 o
   2  14   5        0.01        0.56      1.39 o
   3  14   5        0.09       -0.28      1.39 o
   4  14   5        0.10        3.89      1.95 o
   5  14   5        2.18        3.89      1.95 o
  -5  15   5        4.53        3.28      1.54 o
  -4  15   5        9.02        9.61      1.74 o
  -3  15   5        0.49        0.77      1.27 o
  -2  15   5        0.02       -0.30      1.07 o
  -1  15   5       76.59       71.51      3.00 o
   0  15   5       49.63       48.14      2.45 o
   1  15   5       92.48       86.78      7.23 o
   2  15   5       86.10       77.55      4.73 o
   3  15   5       17.09       11.95      2.50 o
   4  15   5       71.44       75.89      4.73 o
  -4  16   5        1.22       -0.12      1.33 o
  -3  16   5        1.16       -0.77      1.27 o
  -2  16   5        0.65        2.08      3.47 o
  -1  16   5       35.16       31.71      2.25 o
   0  16   5        8.52       10.44      1.66 o
   1  16   5       23.22       23.71      2.06 o
   2  16   5        3.21        7.78      2.50 o
   3  16   5        0.22        1.67      1.95 o
  -3  17   5        3.47        4.41      1.54 o
  -2  17   5        7.03        4.89      1.66 o
  -1  17   5        1.34        1.63      1.46 o
   0  17   5       11.54       12.10      2.22 o
   1  17   5        0.35        1.95      1.95 o
   2  17   5        0.10        0.56      1.95 o
  -1  18   5        2.26        2.11      1.66 o
   0  18   5        3.75       -0.72      1.46 o
  -9   0   6        0.48        1.67      1.95 o
  -8   0   6       41.31       55.59      3.61 o
  -7   0   6       23.16       23.07      2.22 o
  -6   0   6      199.04      165.67      5.56 o
  -5   0   6      454.76      414.16      7.60 o
  -4   0   6       84.20       95.44      1.92 o
  -3   0   6     3892.07     4020.61     38.45 o
  -2   0   6      186.78      185.69      2.23 o
  -1   0   6      143.62      152.02      1.84 o
   0   0   6      129.20      168.63      1.91 o
   1   0   6     4755.44     5054.68     46.77 o
   2   0   6     1640.33     1816.70     19.33 o
   3   0   6      239.13      228.17      3.10 o
   4   0   6     1149.36     1137.74     43.92 o
   5   0   6       66.21       80.61      4.17 o
   6   0   6        5.37       12.79      2.50 o
   7   0   6        8.30        6.67      2.50 o
  -9   1   6        5.15        3.17      2.50 o
  -8   1   6       18.89       26.15      3.06 o
  -7   1   6        2.03        2.32      1.07 o
  -6   1   6        5.23        3.23      1.95 o
  -5   1   6      324.34      331.33      4.55 o
  -4   1   6       51.77       43.43      1.41 o
  -3   1   6       25.26       38.92      0.74 o
  -2   1   6        3.20        7.05      0.38 o
  -1   1   6     2114.05     2118.31     14.85 o
   0   1   6      878.95      998.40      7.17 o
   1   1   6      285.59      307.20      2.50 o
   2   1   6      856.95      899.44      7.64 o
   3   1   6      581.85      602.12      4.97 o
   4   1   6       22.85       22.80      1.73 o
   5   1   6      190.26      174.01      3.83 o
   6   1   6        0.19        1.65      2.08 o
   7   1   6        0.03        0.56      1.38 o
  -8   2   6        2.98        4.93      1.53 o
  -7   2   6        9.36        8.58      1.27 o
  -6   2   6       50.73       45.41      2.06 o
  -5   2   6       53.59       54.05      1.42 o
  -4   2   6        7.14        8.85      0.60 o
  -3   2   6      540.96      582.93      4.85 o
  -2   2   6      341.97      367.41      2.82 o
  -1   2   6      747.70      768.03      5.36 o
   0   2   6      168.54      167.74      1.45 o
   1   2   6       29.22       28.19      0.52 o
   2   2   6       48.98       43.88      0.79 o
   3   2   6      297.40      300.50      3.09 o
   4   2   6       42.79       44.56      1.11 o
   5   2   6       64.16       57.71      1.82 o
   6   2   6       20.44       22.20      2.06 o
   7   2   6        0.18       -0.83      1.38 o
  -8   3   6        3.30        7.16      2.92 o
  -7   3   6        3.23        2.08      1.25 o
  -6   3   6       31.99       31.75      1.86 o
  -5   3   6       25.53       25.38      0.96 o
  -4   3   6      615.50      581.28      5.42 o
  -3   3   6      617.44      674.48      5.27 o
  -2   3   6       69.30       61.37      0.82 o
  -1   3   6       22.98       19.58      0.49 o
   0   3   6     1206.95     1278.83     10.18 o
   1   3   6       42.90       38.68      0.61 o
   2   3   6      111.19      114.46      1.41 o
   3   3   6      264.79      252.08      2.69 o
   4   3   6       88.16       85.22      1.54 o
   5   3   6      115.02      107.97      2.49 o
   6   3   6        3.89        4.82      1.46 o
   7   3   6        1.32        2.46      1.46 o
  -8   4   6        7.51       10.80      1.81 o
  -7   4   6       63.99       63.39      2.56 o
  -6   4   6        5.11        2.50      1.67 o
  -5   4   6       19.52       17.63      0.93 o
  -4   4   6      526.10      537.54      5.09 o
  -3   4   6      667.74      741.66      5.75 o
  -2   4   6      116.19       97.12      1.03 o
  -1   4   6       53.08       56.09      0.69 o
   0   4   6      404.11      479.79      4.14 o
   1   4   6     1469.09     1422.15      9.55 o
   2   4   6        2.93        1.80      0.25 o
   3   4   6       26.85       27.98      0.79 o
   4   4   6      567.88      554.09      5.32 o
   5   4   6        4.62        2.12      0.75 o
   6   4   6        3.21        4.86      1.38 o
   7   4   6        0.02       -0.24      1.53 o
  -8   5   6       29.04       33.46      2.36 o
  -7   5   6        2.30        5.76      1.38 o
  -6   5   6        1.29        1.99      0.88 o
  -5   5   6       12.74       16.06      1.50 o
  -4   5   6       90.76       92.09      1.49 o
  -3   5   6      223.14      200.45      2.19 o
  -2   5   6      231.93      242.23      2.02 o
  -1   5   6      407.72      357.79      2.82 o
   0   5   6       10.71       20.02      0.84 o
   1   5   6      560.32      609.97      4.32 o
   2   5   6      401.71      417.48      3.75 o
   3   5   6      479.34      495.44      5.01 o
   4   5   6      500.27      472.62      5.34 o
   5   5   6        0.09        1.03      0.66 o
   6   5   6       31.77       32.71      5.70 o
   7   5   6        0.06       -1.35      1.53 o
  -8   6   6        0.01       -0.13      1.67 o
  -7   6   6       55.53       63.60      2.56 o
  -6   6   6       72.07       72.23      2.18 o
  -5   6   6       68.36       72.24      2.14 o
  -4   6   6       45.50       42.01      1.05 o
  -3   6   6        2.80        4.28      0.41 o
  -2   6   6      395.40      405.70      3.30 o
  -1   6   6      185.69      201.17      1.67 o
   0   6   6       73.01       91.77      1.09 o
   1   6   6        0.45        0.90      0.17 o
   2   6   6      152.91      158.92      1.63 o
   3   6   6       57.30       59.57      1.22 o
   4   6   6       11.08       12.38      0.82 o
   5   6   6        5.53        3.35      0.92 o
   6   6   6       15.12       14.66      1.77 o
   7   6   6       15.47       13.32      2.06 o
  -8   7   6        3.12        6.39      1.57 o
  -7   7   6        1.31        2.17      1.43 o
  -6   7   6        9.61       13.15      1.21 o
  -5   7   6        8.35       10.29      0.83 o
  -4   7   6        3.01        5.47      0.65 o
  -3   7   6        0.77        2.71      0.42 o
  -2   7   6       97.22       92.05      1.24 o
  -1   7   6      826.63      796.04      6.61 o
   0   7   6       49.60       58.99      0.87 o
   1   7   6       10.92       11.52      0.35 o
   2   7   6       72.35       74.94      1.01 o
   3   7   6       73.37       68.59      1.43 o
   4   7   6       72.56       69.52      2.00 o
   5   7   6        0.22        0.34      0.74 o
   6   7   6       37.30       41.47      3.61 o
   7   7   6        1.78        1.55      2.08 o
  -8   8   6       21.21       25.16      2.64 o
  -7   8   6        2.89        2.96      1.12 o
  -6   8   6       58.96       60.22      2.08 o
  -5   8   6      113.60      107.29      2.09 o
  -4   8   6      170.67      185.70      2.95 o
  -3   8   6       61.78       66.06      1.28 o
  -2   8   6       69.11       81.70      1.17 o
  -1   8   6        7.64        8.22      0.33 o
   0   8   6       40.43       44.76      0.68 o
   1   8   6      321.63      307.42      2.54 o
   2   8   6      375.52      376.53      3.48 o
   3   8   6      228.13      231.60      3.84 o
   4   8   6      114.28      116.99      2.66 o
   5   8   6       55.29       45.24      2.20 o
   6   8   6        5.71        5.00      2.22 o
   7   8   6       35.70       38.08      4.17 o
  -7   9   6       10.55       15.67      1.80 o
  -6   9   6        7.60        6.50      1.10 o
  -5   9   6       32.75       35.55      2.22 o
  -4   9   6        7.73        9.30      0.86 o
  -3   9   6        2.27        1.50      0.71 o
  -2   9   6      427.10      424.84      4.00 o
  -1   9   6        0.74        1.11      0.37 o
   0   9   6      136.53      123.66      1.86 o
   1   9   6        9.06        8.25      0.63 o
   2   9   6      392.82      390.80      5.67 o
   3   9   6       88.02       88.40      4.31 o
   4   9   6      113.14      118.28      3.52 o
   5   9   6        0.08       -0.89      0.93 o
   6   9   6        2.55        3.06      2.22 o
  -7  10   6       26.40       26.28      2.20 o
  -6  10   6        8.68        9.62      1.54 o
  -5  10   6        0.00        0.97      1.18 o
  -4  10   6        0.57        2.08      0.98 o
  -3  10   6       53.99       50.59      3.34 o
  -2  10   6      949.18      940.88     10.13 o
  -1  10   6       16.40       18.05      0.92 o
   0  10   6      355.90      369.63      4.20 o
   1  10   6       43.53       50.43      1.28 o
   2  10   6      211.51      208.79      3.64 o
   3  10   6        2.18        1.53      0.98 o
   4  10   6       27.43       28.42      1.86 o
   5  10   6       30.95       28.45      1.94 o
   6  10   6        1.82        3.89      2.22 o
  -7  11   6        1.70        2.22      2.50 o
  -6  11   6        3.68        2.22      2.22 o
  -5  11   6       13.79       15.57      2.78 o
  -4  11   6       56.39       53.37      3.89 o
  -3  11   6        5.80        6.22      1.13 o
  -2  11   6        0.00        1.67      0.98 o
  -1  11   6      163.02      166.13      5.84 o
   0  11   6       75.12       74.85      2.53 o
   1  11   6       46.81       47.69      1.60 o
   2  11   6      131.36      139.07      3.63 o
   3  11   6       38.41       38.01      1.64 o
   4  11   6        0.24        0.78      1.07 o
   5  11   6        4.06        5.19      2.64 o
   6  11   6       11.52       14.55      3.20 o
  -6  12   6        0.74       -0.83      2.22 o
  -5  12   6        1.04       -0.69      1.18 o
  -4  12   6        5.22        3.83      1.27 o
  -3  12   6       37.11       38.08      2.14 o
  -2  12   6       27.22       26.02      1.74 o
  -1  12   6       31.47       31.56      1.86 o
   0  12   6        8.66        6.42      1.13 o
   1  12   6       94.89       96.20      2.93 o
   2  12   6       33.59       36.97      3.06 o
   3  12   6      142.97      163.72      6.12 o
   4  12   6        2.11        3.61      1.67 o
   5  12   6        1.35        1.43      1.27 o
  -6  13   6       32.04       31.25      2.40 o
  -5  13   6        5.29        4.83      3.06 o
  -4  13   6        1.68        2.34      1.13 o
  -3  13   6       16.48       11.89      2.78 o
  -2  13   6       34.59       32.75      1.94 o
  -1  13   6       31.00       33.03      1.94 o
   0  13   6       12.78       12.23      1.33 o
   1  13   6        0.75        0.83      0.98 o
   2  13   6       79.18       83.95      4.45 o
   3  13   6       38.84       40.86      3.34 o
   4  13   6       17.94       16.96      2.50 o
   5  13   6        4.35        6.12      2.22 o
  -5  14   6        0.26        0.41      1.46 o
  -4  14   6        2.17        4.24      1.46 o
  -3  14   6        8.44        8.04      1.39 o
  -2  14   6       85.34       69.79      3.89 o
  -1  14   6        2.25        2.18      1.95 o
   0  14   6       18.13       22.71      1.66 o
   1  14   6      127.47      133.98      5.84 o
   2  14   6        1.90        0.28      1.67 o
   3  14   6       48.65       42.81      3.34 o
   4  14   6        1.10        0.00      1.67 o
  -5  15   6        5.11        4.73      1.54 o
  -4  15   6        0.18        1.07      1.27 o
  -3  15   6        0.02       -0.11      1.27 o
  -2  15   6       42.88       35.47      2.92 o
  -1  15   6       30.22       28.70      2.14 o
   0  15   6        0.10       -0.03      1.07 o
   1  15   6        1.73        2.22      1.67 o
   2  15   6       32.62       29.46      3.06 o
   3  15   6        0.92        3.06      1.95 o
   4  15   6        6.01        4.17      2.22 o
  -4  16   6       46.45       49.98      2.93 o
  -3  16   6        0.01       -1.33      1.33 o
  -2  16   6        4.34        6.09      1.81 o
  -1  16   6       34.18       31.59      2.25 o
   0  16   6        0.43        1.41      1.27 o
   1  16   6        0.13       -1.67      1.67 o
   2  16   6        2.35        1.95      1.67 o
   3  16   6        2.38       -0.28      1.95 o
  -3  17   6        0.19       -1.51      1.81 o
  -2  17   6        0.03       -0.37      1.46 o
  -1  17   6        8.09        9.34      1.74 o
   0  17   6        2.89        1.69      1.81 o
   1  17   6       85.92       82.00      5.00 o
   2  17   6        7.76        6.39      2.22 o
  -8   1   7       12.45       11.88      1.81 o
  -7   1   7        3.42        2.50      1.18 o
  -6   1   7        1.74       -0.98      0.98 o
  -5   1   7        0.38        0.44      1.12 o
  -4   1   7      404.88      380.01      4.44 o
  -3   1   7      254.61      229.75      1.95 o
  -2   1   7      973.37      983.30      7.21 o
  -1   1   7      109.94      146.74      1.40 o
   0   1   7     1864.44     2007.65     14.14 o
   1   1   7     4229.14     4434.33     30.80 o
   2   1   7      658.33      664.90      5.80 o
   3   1   7        7.11        6.39      0.40 o
   4   1   7       17.39       17.23      1.20 o
   5   1   7       15.45       16.19      1.81 o
   6   1   7      158.21      152.69      4.86 o
   7   1   7        9.28       11.27      1.97 o
  -8   2   7        9.62       11.84      1.57 o
  -7   2   7       19.86       24.11      1.77 o
  -6   2   7       33.37       32.95      1.86 o
  -5   2   7      105.12      110.77      2.21 o
  -4   2   7      185.02      176.85      2.36 o
  -3   2   7       21.55       22.99      0.60 o
  -2   2   7     1371.31     1436.32      9.83 o
  -1   2   7      151.94      189.16      1.65 o
   0   2   7     2740.09     2863.37     20.02 o
   1   2   7      443.92      451.50      3.56 o
   2   2   7      256.06      250.63      2.79 o
   3   2   7       40.88       38.43      1.53 o
   4   2   7        0.52        0.18      0.92 o
   5   2   7       92.64       78.38      2.10 o
   6   2   7       59.72       55.94      2.84 o
   7   2   7       16.97       19.84      2.25 o
  -8   3   7        0.69        1.81      1.38 o
  -7   3   7       10.98       11.82      1.57 o
  -6   3   7        6.09        6.57      1.95 o
  -5   3   7       82.96       82.82      1.81 o
  -4   3   7       36.97       31.65      1.01 o
  -3   3   7       30.00       39.29      0.73 o
  -2   3   7      538.28      493.12      3.87 o
  -1   3   7      530.43      589.32      4.23 o
   0   3   7     1569.70     1675.82     11.95 o
   1   3   7      291.41      293.51      2.44 o
   2   3   7     1108.06     1104.64      9.30 o
   3   3   7        0.60        2.10      0.34 o
   4   3   7      257.92      231.45      3.40 o
   5   3   7       44.87       41.17      1.62 o
   6   3   7       23.73       18.89      1.97 o
   7   3   7        0.73       -1.24      1.95 o
  -8   4   7        6.18       11.72      1.67 o
  -7   4   7       61.90       61.56      5.00 o
  -6   4   7       59.28       48.24      2.16 o
  -5   4   7      630.42      575.54      6.46 o
  -4   4   7        0.41        0.55      0.44 o
  -3   4   7      122.37      118.65      1.65 o
  -2   4   7      148.87      167.91      1.62 o
  -1   4   7      280.74      300.39      2.47 o
   0   4   7      623.64      684.25      5.76 o
   1   4   7       27.98       33.15      0.55 o
   2   4   7      160.11      152.52      1.63 o
   3   4   7      585.12      575.39      6.06 o
   4   4   7      443.02      435.32      5.05 o
   5   4   7       18.81       22.57      1.77 o
   6   4   7        0.52       -0.83      1.27 o
   7   4   7        9.34        9.30      1.86 o
  -8   5   7       19.55       24.28      4.31 o
  -7   5   7        4.25        6.78      1.53 o
  -6   5   7       93.76       79.11      3.18 o
  -5   5   7       17.00       19.65      1.05 o
  -4   5   7      365.35      352.12      3.62 o
  -3   5   7        7.91       14.61      0.57 o
  -2   5   7      625.55      643.08      4.93 o
  -1   5   7       58.68       64.65      1.01 o
   0   5   7      238.05      271.26      2.66 o
   1   5   7      314.99      314.39      2.73 o
   2   5   7      163.42      154.07      1.76 o
   3   5   7       23.97       23.90      0.82 o
   4   5   7       82.72       83.36      2.16 o
   5   5   7        0.83        1.11      0.98 o
   6   5   7        8.77        9.59      1.77 o
   7   5   7      129.01      143.97      4.81 o
  -8   6   7       88.62      101.79      6.39 o
  -7   6   7       33.41       33.67      2.16 o
  -6   6   7       15.84       15.28      1.33 o
  -5   6   7      306.49      298.51      3.97 o
  -4   6   7       19.09       22.86      0.84 o
  -3   6   7       18.70       25.03      0.68 o
  -2   6   7      405.12      412.02      3.32 o
  -1   6   7        2.15        5.52      0.36 o
   0   6   7     1339.08     1347.58     10.06 o
   1   6   7      431.85      439.64      3.86 o
   2   6   7        7.30        7.74      0.42 o
   3   6   7      179.10      175.24      2.91 o
   4   6   7        2.03        3.09      0.77 o
   5   6   7       31.36       39.96      2.45 o
   6   6   7       10.85        9.45      1.66 o
   7   6   7        0.82        2.44      1.66 o
  -8   7   7        0.87        3.63      1.46 o
  -7   7   7       15.83       20.66      1.72 o
  -6   7   7       18.17       16.42      1.37 o
  -5   7   7       92.89       95.00      1.97 o
  -4   7   7        6.90        6.13      0.60 o
  -3   7   7       25.31       26.27      0.70 o
  -2   7   7        0.39        1.39      0.34 o
  -1   7   7       36.93       44.50      0.88 o
   0   7   7       42.43       51.74      0.85 o
   1   7   7      154.16      154.95      1.73 o
   2   7   7       17.92       17.03      0.70 o
   3   7   7        1.29        2.53      0.61 o
   4   7   7      369.63      337.66      5.28 o
   5   7   7       54.61       55.42      2.65 o
   6   7   7        3.37        4.03      1.57 o
   7   7   7        8.77        5.28      2.50 o
  -8   8   7        0.47       -0.42      1.38 o
  -7   8   7       58.99       63.74      2.47 o
  -6   8   7       69.40       66.88      2.25 o
  -5   8   7        9.85        8.23      0.85 o
  -4   8   7       29.54       30.88      1.13 o
  -3   8   7      104.19      107.04      1.51 o
  -2   8   7        0.15        0.01      0.35 o
  -1   8   7      353.08      348.16      2.82 o
   0   8   7       13.57       12.36      0.48 o
   1   8   7        2.71        3.82      0.41 o
   2   8   7      125.78      129.10      1.80 o
   3   8   7      446.47      435.10      5.35 o
   4   8   7       38.19       39.15      2.14 o
   5   8   7        0.04        0.22      0.93 o
   6   8   7       45.73       38.36      3.89 o
  -7   9   7       12.77       21.09      2.14 o
  -6   9   7       51.08       46.78      1.89 o
  -5   9   7       20.29       23.30      1.40 o
  -4   9   7       20.43       21.04      1.21 o
  -3   9   7       25.51       20.79      1.10 o
  -2   9   7       25.58       26.84      0.95 o
  -1   9   7       25.96       30.15      0.95 o
   0   9   7       27.93       28.30      1.06 o
   1   9   7      224.79      230.02      3.18 o
   2   9   7      254.24      233.26      4.05 o
   3   9   7       27.20       31.20      1.86 o
   4   9   7      101.96      104.86      3.32 o
   5   9   7        0.23        0.10      1.07 o
   6   9   7        0.13       -1.39      2.22 o
  -7  10   7        5.01        7.35      1.74 o
  -6  10   7        9.05       12.39      2.08 o
  -5  10   7      159.21      159.84      4.86 o
  -4  10   7        4.52        2.32      1.13 o
  -3  10   7        0.87        0.15      0.87 o
  -2  10   7      364.94      379.73      5.02 o
  -1  10   7       50.75       49.82      1.26 o
   0  10   7      115.15      103.91      1.89 o
   1  10   7      217.57      226.33     10.61 o
   2  10   7        4.50        5.95      0.85 o
   3  10   7        3.78        5.06      1.00 o
   4  10   7      113.73      119.59      3.52 o
   5  10   7        2.81        4.33      1.33 o
   6  10   7        7.25        9.17      2.78 o
  -7  11   7        0.68        0.28      2.22 o
  -6  11   7        0.38       -0.28      1.95 o
  -5  11   7        1.01       -1.39      1.67 o
  -4  11   7        0.74       -1.39      1.67 o
  -3  11   7       11.08       10.99      1.33 o
  -2  11   7        0.22       -0.69      0.98 o
  -1  11   7       26.92       24.41      1.54 o
   0  11   7        9.96        9.03      1.07 o
   1  11   7      104.13      110.75      2.98 o
   2  11   7       65.25       63.67      1.91 o
   3  11   7       41.56       36.47      1.59 o
   4  11   7        6.54        4.04      1.27 o
   5  11   7       10.88        9.75      1.57 o
  -6  12   7        2.54        1.67      2.22 o
  -5  12   7        0.99       -0.56      1.67 o
  -4  12   7        0.02        0.18      1.11 o
  -3  12   7        6.09        4.52      1.13 o
  -2  12   7        5.58        5.14      1.13 o
  -1  12   7      193.32      194.22      4.47 o
   0  12   7        4.15        1.72      0.93 o
   1  12   7        5.22        6.12      1.67 o
   2  12   7        1.18        2.78      1.67 o
   3  12   7       28.88       25.57      2.50 o
   4  12   7        4.01        6.24      1.46 o
   5  12   7        8.90        8.89      1.54 o
  -6  13   7        0.05        0.00      1.39 o
  -5  13   7        9.12       10.44      1.74 o
  -4  13   7        0.02        0.64      1.27 o
  -3  13   7        6.36        5.39      1.27 o
  -2  13   7        0.04        1.50      1.53 o
  -1  13   7       24.52       25.07      1.74 o
   0  13   7        1.15        1.57      1.11 o
   1  13   7       15.01       16.40      2.22 o
   2  13   7       28.30       25.30      2.78 o
   3  13   7        1.07        1.95      1.67 o
   4  13   7        1.83        0.83      1.67 o
   5  13   7        0.41       -1.39      1.39 o
  -5  14   7        2.30        3.94      1.54 o
  -4  14   7       39.25       48.47      2.73 o
  -3  14   7        0.08       -0.09      2.22 o
  -2  14   7       41.38       42.20      6.25 o
  -1  14   7        0.49       -0.48      1.07 o
   0  14   7        0.48       -0.73      1.07 o
   1  14   7       32.07       32.24      3.06 o
   2  14   7       11.17       15.01      2.50 o
   3  14   7        9.14       11.12      2.22 o
   4  14   7       18.94       19.74      2.78 o
  -4  15   7        7.94        6.02      1.74 o
  -3  15   7        9.04        7.81      1.54 o
  -2  15   7       53.64       50.79      6.81 o
  -1  15   7       11.99       10.06      1.54 o
   0  15   7        0.71       -1.07      1.07 o
   1  15   7       53.92       59.49      4.17 o
   2  15   7       13.79        8.89      2.50 o
   3  15   7        2.92        0.56      1.95 o
  -4  16   7        0.26        1.67      2.22 o
  -3  16   7        9.45       12.10      1.74 o
  -2  16   7        0.24        1.48      1.27 o
  -1  16   7       55.65       58.64      2.93 o
   0  16   7       36.39       42.81      3.89 o
   1  16   7       19.95       20.57      3.06 o
   2  16   7       23.12       27.52      3.34 o
  -2  17   7        0.47       -0.04      1.46 o
  -1  17   7        7.39        6.10      1.66 o
   0  17   7        4.39        8.06      2.50 o
   1  17   7        7.70        4.17      2.22 o
  -8   0   8       19.72       21.68      2.78 o
  -7   0   8       13.06       14.45      2.22 o
  -6   0   8       59.47       48.92      3.34 o
  -5   0   8     1926.95     1860.06     28.69 o
  -4   0   8      257.83      214.06      4.51 o
  -3   0   8        3.88        3.20      0.71 o
  -2   0   8      203.77      217.76      3.93 o
  -1   0   8     2529.07     2569.92     24.04 o
   0   0   8     2909.64     3038.33     28.29 o
   1   0   8      670.78      696.27      6.96 o
   2   0   8      973.12      944.28     10.80 o
   3   0   8     1924.36     1897.62     34.41 o
   4   0   8      532.39      485.45      9.38 o
   5   0   8        3.08        3.06      1.67 o
   6   0   8        0.03       -0.83      1.67 o
   7   0   8       68.64       78.39      5.28 o
  -8   1   8        0.35        1.35      2.36 o
  -7   1   8        8.31        6.66      1.67 o
  -6   1   8        0.69       -1.07      1.07 o
  -5   1   8       43.04       41.03      2.09 o
  -4   1   8        0.07        1.55      0.64 o
  -3   1   8      344.20      345.90      2.84 o
  -2   1   8      882.60     1005.31      7.39 o
  -1   1   8        1.47        6.91      0.51 o
   0   1   8      457.88      420.79      3.61 o
   1   1   8       91.58       72.86      1.13 o
   2   1   8       32.11       47.10      0.97 o
   3   1   8       74.08       77.75      1.66 o
   4   1   8       57.04       55.82      1.86 o
   5   1   8      231.22      227.75      5.50 o
   6   1   8       12.18       12.66      1.77 o
   7   1   8       19.35       28.67      2.56 o
  -8   2   8        2.08        3.83      2.78 o
  -7   2   8        2.86        2.93      1.27 o
  -6   2   8       11.35        9.31      1.38 o
  -5   2   8      193.05      180.22      2.97 o
  -4   2   8       11.57       14.30      0.73 o
  -3   2   8      198.02      200.49      1.86 o
  -2   2   8       36.79       39.16      0.64 o
  -1   2   8      115.73      138.44      1.36 o
   0   2   8      223.65      248.10      2.25 o
   1   2   8      408.42      422.42      3.38 o
   2   2   8      267.07      277.64      2.47 o
   3   2   8        0.18        2.46      0.59 o
   4   2   8      129.62      115.30      2.56 o
   5   2   8        0.10        1.64      1.81 o
   6   2   8       57.64       53.45      2.84 o
   7   2   8        3.29        3.61      1.77 o
  -8   3   8        0.07        1.67      1.95 o
  -7   3   8       23.90       20.67      1.66 o
  -6   3   8        2.01        1.95      1.18 o
  -5   3   8       25.29       21.94      2.57 o
  -4   3   8       10.18       11.20      0.67 o
  -3   3   8       15.05       21.43      0.63 o
  -2   3   8       85.55      124.64      1.55 o
  -1   3   8      546.49      525.21      3.86 o
   0   3   8      239.37      264.62      2.84 o
   1   3   8      176.82      217.76      2.29 o
   2   3   8      417.05      425.94      3.54 o
   3   3   8      956.70      928.69      8.70 o
   4   3   8        2.92        2.80      0.75 o
   5   3   8      283.49      281.05      6.29 o
   6   3   8        0.04        0.75      1.27 o
   7   3   8       34.08       37.27      3.34 o
  -8   4   8        7.54        8.18      1.66 o
  -7   4   8        6.08        3.72      1.27 o
  -6   4   8      137.03      127.73      3.03 o
  -5   4   8       28.56       31.35      1.35 o
  -4   4   8       19.12       25.12      0.88 o
  -3   4   8      203.03      208.93      2.15 o
  -2   4   8       22.75       23.63      0.59 o
  -1   4   8     1359.01     1398.98     10.29 o
   0   4   8      974.21      989.98      8.14 o
   1   4   8     1220.50     1275.24      8.31 o
   2   4   8      169.23      151.12      1.56 o
   3   4   8     2186.58     2107.30     18.61 o
   4   4   8        8.08       10.85      1.38 o
   5   4   8        0.06        1.11      1.18 o
   6   4   8        1.31        3.47      1.46 o
   7   4   8        2.89        6.22      1.86 o
  -8   5   8       42.10       48.48      2.65 o
  -7   5   8        0.19        1.75      1.27 o
  -6   5   8      155.74      144.64      3.22 o
  -5   5   8      116.02      114.35      2.20 o
  -4   5   8       37.87       35.46      0.99 o
  -3   5   8      144.26      133.69      1.70 o
  -2   5   8      181.02      173.17      1.79 o
  -1   5   8      658.01      691.99      6.69 o
   0   5   8       53.97       45.52      0.86 o
   1   5   8     2847.70     2772.75     23.09 o
   2   5   8        1.05        1.83      0.30 o
   3   5   8       22.38       23.58      1.12 o
   4   5   8        0.99        0.14      0.98 o
   5   5   8       89.57       86.46      3.24 o
   6   5   8       41.28       38.28      2.56 o
   7   5   8       13.92       20.12      5.14 o
  -8   6   8        1.31        7.38      1.66 o
  -7   6   8        3.10        5.84      1.38 o
  -6   6   8       27.92       31.20      1.62 o
  -5   6   8      228.90      225.54      3.29 o
  -4   6   8       19.71       14.54      0.81 o
  -3   6   8        2.70        2.43      0.37 o
  -2   6   8       30.36       34.19      0.68 o
  -1   6   8       92.18       98.35      1.42 o
   0   6   8       98.72       92.93      1.23 o
   1   6   8        4.40        8.78      0.51 o
   2   6   8      214.68      211.46      2.52 o
   3   6   8       36.22       43.69      1.34 o
   4   6   8      165.49      161.73      3.23 o
   5   6   8       10.03        8.36      1.81 o
   6   6   8       93.28       98.75      3.83 o
  -8   7   8        2.44        7.80      1.77 o
  -7   7   8       47.50       46.60      2.38 o
  -6   7   8       12.14       13.89      1.44 o
  -5   7   8       46.84       51.08      1.55 o
  -4   7   8        2.62        5.09      0.69 o
  -3   7   8       49.41       46.23      0.97 o
  -2   7   8        0.02        0.29      0.32 o
  -1   7   8       44.66       42.85      0.92 o
   0   7   8      274.01      284.07      2.73 o
   1   7   8      214.67      194.97      2.33 o
   2   7   8      594.50      581.78      5.63 o
   3   7   8      753.35      743.86     12.07 o
   4   7   8       82.57       80.60      2.28 o
   5   7   8       25.14       24.84      3.06 o
   6   7   8       11.36       14.72      5.28 o
  -7   8   8        0.23        2.87      1.22 o
  -6   8   8       30.10       32.04      1.73 o
  -5   8   8      106.98      109.93      2.74 o
  -4   8   8        0.78       -0.65      0.80 o
  -3   8   8      302.68      302.77      3.97 o
  -2   8   8        0.15        0.12      0.45 o
  -1   8   8      261.97      253.63      4.19 o
   0   8   8       52.56       49.79      0.93 o
   1   8   8      426.31      428.01      4.29 o
   2   8   8       75.99       78.86      1.53 o
   3   8   8      674.58      664.46      7.71 o
   4   8   8       67.01       62.36      2.53 o
   5   8   8        1.63       -0.56      1.67 o
   6   8   8        0.23        1.11      2.22 o
  -7   9   8        0.77        1.56      1.17 o
  -6   9   8       33.75       33.48      2.45 o
  -5   9   8       30.74       27.54      1.46 o
  -4   9   8       32.36       31.80      1.53 o
  -3   9   8      126.40      128.71      2.19 o
  -2   9   8      120.98      107.26      1.91 o
  -1   9   8      288.12      276.53      2.99 o
   0   9   8      180.05      185.21      2.72 o
   1   9   8      110.26      105.74      2.58 o
   2   9   8        5.25        6.71      0.90 o
   3   9   8       27.49       26.80      1.38 o
   4   9   8       45.81       47.62      2.33 o
   5   9   8       22.02       23.07      3.06 o
   6   9   8        1.51        0.00      1.95 o
  -7  10   8        5.65        6.59      1.74 o
  -6  10   8       16.76       19.66      2.00 o
  -5  10   8       11.10       10.98      3.75 o
  -4  10   8        0.46        1.95      1.67 o
  -3  10   8       46.07       45.12      2.80 o
  -2  10   8      192.97      189.14      3.24 o
  -1  10   8        0.72        0.91      0.68 o
   0  10   8      250.08      243.32      3.93 o
   1  10   8      119.15      122.59      2.66 o
   2  10   8      157.61      160.73      3.20 o
   3  10   8        2.90        4.61      0.88 o
   4  10   8        4.28        2.46      1.95 o
   5  10   8       40.58       35.86      3.34 o
  -7  11   8       19.52       17.23      3.61 o
  -6  11   8        5.05        6.39      2.78 o
  -5  11   8        0.11        1.11      1.95 o
  -4  11   8        9.59       10.56      2.50 o
  -3  11   8        0.42        1.39      1.53 o
  -2  11   8        7.22        8.82      1.27 o
  -1  11   8        0.61        1.24      1.11 o
   0  11   8       46.55       46.84      1.31 o
   1  11   8      242.44      209.93     16.69 o
   2  11   8      215.74      210.75      3.84 o
   3  11   8       14.77       14.80      1.59 o
   4  11   8       19.06       16.70      1.31 o
   5  11   8        5.57        5.28      2.22 o
  -6  12   8        1.96        2.78      2.50 o
  -5  12   8       12.19       16.68      3.06 o
  -4  12   8      135.43      139.80      4.27 o
  -3  12   8      104.60      100.64      3.47 o
  -2  12   8        0.02        0.69      0.98 o
  -1  12   8       23.19       22.32      1.95 o
   0  12   8       27.85       28.55      1.74 o
   1  12   8       26.32       28.63      2.78 o
   2  12   8       23.66       25.02      2.50 o
   3  12   8       55.59       50.03      3.61 o
   4  12   8        2.52        0.71      1.27 o
   5  12   8        6.68        5.84      2.22 o
  -6  13   8        1.18        1.15      1.54 o
  -5  13   8        8.57        6.39      1.59 o
  -4  13   8        4.23        7.54      1.54 o
  -3  13   8      114.90      111.58      3.67 o
  -2  13   8        3.71        3.61      1.18 o
  -1  13   8        5.41        4.35      1.13 o
   0  13   8      187.15      186.52      6.95 o
   1  13   8      101.86      103.96      5.00 o
   2  13   8        0.72        1.67      1.67 o
   3  13   8        0.86       -1.39      1.39 o
   4  13   8       49.04       44.75      3.61 o
  -5  14   8        6.58        8.30      1.74 o
  -4  14   8       28.17       33.68      2.33 o
  -3  14   8       13.68       13.54      1.66 o
  -2  14   8      297.53      290.03     13.76 o
  -1  14   8        7.96        5.70      1.33 o
   0  14   8       10.68       10.56      2.22 o
   1  14   8        0.40        0.56      1.67 o
   2  14   8      164.78      171.51      6.95 o
   3  14   8        0.25        3.61      1.95 o
   4  14   8        2.22        0.00      1.95 o
  -4  15   8       19.25       18.02      2.14 o
  -3  15   8       18.36       20.08      2.00 o
  -2  15   8        0.28        1.83      1.81 o
  -1  15   8       21.79       26.35      2.06 o
   0  15   8       22.14       30.58      3.34 o
   1  15   8       11.68       10.56      2.22 o
   2  15   8        0.71       -0.56      1.67 o
   3  15   8        0.02       -0.28      1.67 o
  -3  16   8       17.91       17.78      2.14 o
  -2  16   8        7.69        8.90      1.54 o
  -1  16   8        8.75        7.29      1.54 o
   0  16   8       10.61       11.40      2.78 o
   1  16   8        0.03        1.95      1.95 o
   2  16   8        0.70        0.28      1.67 o
  -2  17   8        5.05        7.74      1.74 o
  -1  17   8        1.52       -0.28      1.95 o
   0  17   8        9.99       10.56      2.50 o
  -8   1   9        0.37        2.32      1.46 o
  -7   1   9        1.54       -0.09      1.27 o
  -6   1   9      358.35      324.46      6.39 o
  -5   1   9      539.46      519.03      6.78 o
  -4   1   9        0.98        0.87      0.47 o
  -3   1   9       99.41      110.94      1.28 o
  -2   1   9       30.13       51.01      0.86 o
  -1   1   9      171.49      165.53      1.61 o
   0   1   9       49.37       40.86      0.67 o
   1   1   9      491.71      482.07      4.09 o
   2   1   9      103.18      106.45      1.42 o
   3   1   9      351.67      351.95      4.81 o
   4   1   9        4.20        3.34      0.83 o
   5   1   9        8.54       10.47      1.57 o
   6   1   9        4.47        8.76      1.81 o
   7   1   9        2.19        3.06      1.77 o
  -8   2   9       68.86       74.62      3.14 o
  -7   2   9        5.84        4.31      1.38 o
  -6   2   9       36.14       34.12      2.06 o
  -5   2   9      740.60      654.37     10.21 o
  -4   2   9        0.12       -0.14      0.44 o
  -3   2   9      314.92      342.88      2.97 o
  -2   2   9       71.40       65.37      0.91 o
  -1   2   9       52.50       56.85      0.79 o
   0   2   9      957.52     1017.62      7.47 o
   1   2   9      438.25      419.60      3.42 o
   2   2   9      878.32      855.00      6.52 o
   3   2   9       60.31       77.76      1.71 o
   4   2   9      494.80      452.53      7.14 o
   5   2   9       41.11       45.42      2.56 o
   6   2   9      123.20      138.16      4.52 o
   7   2   9        0.28       -1.25      1.57 o
  -8   3   9        1.62        2.30      3.06 o
  -7   3   9        0.38       -1.18      1.18 o
  -6   3   9       20.70       20.95      2.78 o
  -5   3   9       25.39       28.89      1.31 o
  -4   3   9       21.20       21.06      0.79 o
  -3   3   9        0.58        1.00      0.35 o
  -2   3   9      357.66      337.05      2.71 o
  -1   3   9        4.62        3.92      0.27 o
   0   3   9      394.75      382.68      3.11 o
   1   3   9      790.77      860.85      6.47 o
   2   3   9       90.00       88.30      1.27 o
   3   3   9       91.28       91.18      2.92 o
   4   3   9        3.41        6.68      1.18 o
   5   3   9        0.00        1.53      1.18 o
   6   3   9        3.64        8.35      1.81 o
   7   3   9        5.54        5.14      1.97 o
  -8   4   9       10.96       18.47      4.17 o
  -7   4   9        0.63        2.22      1.67 o
  -6   4   9        4.83        5.04      1.17 o
  -5   4   9      263.08      271.17      4.08 o
  -4   4   9        0.23        1.34      0.49 o
  -3   4   9       28.13       25.66      0.73 o
  -2   4   9      167.75      171.68      1.80 o
  -1   4   9        4.64        4.28      0.40 o
   0   4   9      566.54      610.45      5.34 o
   1   4   9       45.08       58.46      1.27 o
   2   4   9        2.15        3.56      0.37 o
   3   4   9      470.15      430.12      5.69 o
   4   4   9      270.79      240.92      5.40 o
   5   4   9       14.03       15.44      1.77 o
   6   4   9       92.24       98.34      3.83 o
  -8   5   9        2.56        3.37      1.81 o
  -7   5   9        7.24        7.55      3.34 o
  -6   5   9       79.05       68.49      4.15 o
  -5   5   9      168.04      177.96      3.10 o
  -4   5   9        6.24        4.54      0.55 o
  -3   5   9       30.45       32.98      0.81 o
  -2   5   9       27.40       28.29      0.63 o
  -1   5   9       94.39       84.13      1.33 o
   0   5   9      194.89      193.26      2.30 o
   1   5   9       77.76       83.94      1.64 o
   2   5   9       70.50       69.76      1.99 o
   3   5   9      334.93      346.07      4.50 o
   4   5   9       49.25       61.07      2.56 o
   5   5   9        0.17       -1.11      1.11 o
   6   5   9      106.06      114.19      4.22 o
  -8   6   9        0.85        2.64      1.57 o
  -7   6   9       35.77       37.82      2.36 o
  -6   6   9       37.92       36.60      2.34 o
  -5   6   9        7.79       12.97      1.00 o
  -4   6   9       17.74       15.86      0.83 o
  -3   6   9      160.03      176.95      2.08 o
  -2   6   9        0.06       -0.03      0.33 o
  -1   6   9      127.42      131.16      1.78 o
   0   6   9      139.41      147.33      1.70 o
   1   6   9     1089.35     1035.90      9.26 o
   2   6   9      843.71      798.14      7.44 o
   3   6   9       44.78       42.51      1.23 o
   4   6   9       26.67       29.99      1.97 o
   5   6   9        7.18        7.52      1.46 o
   6   6   9       33.66       41.93      2.84 o
  -8   7   9       14.79       20.15      2.16 o
  -7   7   9        1.78        0.16      1.17 o
  -6   7   9        8.54        6.08      1.17 o
  -5   7   9        2.39        2.13      0.96 o
  -4   7   9       20.45       19.43      1.02 o
  -3   7   9      107.46      104.96      2.03 o
  -2   7   9      235.82      228.20      2.63 o
  -1   7   9        0.57        0.48      0.45 o
   0   7   9       41.46       38.77      0.87 o
   1   7   9      467.71      470.72      4.70 o
   2   7   9       42.39       42.26      1.67 o
   3   7   9       55.28       54.56      1.62 o
   4   7   9        2.26        3.39      0.90 o
   5   7   9       42.79       48.95      3.20 o
   6   7   9       16.14       13.34      2.78 o
  -7   8   9       35.58       32.86      2.44 o
  -6   8   9       13.53       14.45      1.43 o
  -5   8   9        4.76        2.92      1.28 o
  -4   8   9       21.23       25.36      1.52 o
  -3   8   9      112.60      107.91      2.03 o
  -2   8   9       21.57       23.85      0.86 o
  -1   8   9       33.44       27.81      0.80 o
   0   8   9       17.18       18.51      0.66 o
   1   8   9        8.37       12.00      0.69 o
   2   8   9       37.47       35.75      1.35 o
   3   8   9       14.89       14.21      0.96 o
   4   8   9       48.04       44.20      3.34 o
   5   8   9        0.30        0.28      1.95 o
   6   8   9       26.66       37.53      3.89 o
  -7   9   9        0.22        1.30      1.36 o
  -6   9   9       12.50        9.92      1.33 o
  -5   9   9        6.93        9.33      1.23 o
  -4   9   9       21.44       19.89      1.54 o
  -3   9   9       64.46       67.09      1.64 o
  -2   9   9        0.31        0.78      0.58 o
  -1   9   9       26.18       28.06      1.00 o
   0   9   9      457.19      431.46      5.26 o
   1   9   9      547.46      525.23      7.33 o
   2   9   9       13.46       14.82      1.92 o
   3   9   9        8.77        7.41      1.01 o
   4   9   9       20.64       23.47      1.86 o
   5   9   9        2.96        1.67      2.22 o
  -7  10   9       36.48       41.65      2.87 o
  -6  10   9        0.24       -1.27      1.27 o
  -5  10   9        0.43       -1.07      1.07 o
  -4  10   9       20.41       21.16      1.74 o
  -3  10   9        1.03        1.09      0.86 o
  -2  10   9       47.06       41.18      1.81 o
  -1  10   9        0.13       -0.14      0.56 o
   0  10   9      135.80      142.04      2.86 o
   1  10   9      290.31      279.01      4.59 o
   2  10   9      543.16      528.66      7.60 o
   3  10   9       23.40       23.43      1.43 o
   4  10   9        8.15        5.30      1.01 o
   5  10   9       52.73       58.37      4.45 o
  -6  11   9        2.18        4.17      2.78 o
  -5  11   9       47.53       44.75      4.17 o
  -4  11   9       99.98       96.18      5.28 o
  -3  11   9       85.81       84.06      3.47 o
  -2  11   9       17.45       16.24      1.46 o
  -1  11   9        0.50        0.06      0.87 o
   0  11   9        6.25        5.26      0.85 o
   1  11   9       12.43        9.79      1.06 o
   2  11   9        5.47        6.18      1.01 o
   3  11   9      173.96      174.04      3.68 o
   4  11   9        3.31        5.49      1.06 o
   5  11   9        2.41        2.84      1.81 o
  -6  12   9        3.85        5.00      2.78 o
  -5  12   9        0.42        2.50      2.22 o
  -4  12   9       24.81       26.83      2.92 o
  -3  12   9        6.70        7.62      1.33 o
  -2  12   9       32.10       31.54      2.92 o
  -1  12   9       15.30       11.54      1.33 o
   0  12   9       49.38       46.98      3.61 o
   1  12   9       13.89       16.40      2.22 o
   2  12   9        4.93        7.78      1.95 o
   3  12   9       26.91       27.24      2.78 o
   4  12   9       34.99       30.24      2.25 o
  -5  13   9        3.50        2.87      1.46 o
  -4  13   9        0.12        0.60      1.27 o
  -3  13   9        9.06        9.74      1.54 o
  -2  13   9       34.74       30.52      2.06 o
  -1  13   9        2.14        2.90      1.13 o
   0  13   9       19.96       18.62      2.50 o
   1  13   9       66.71       59.49      3.89 o
   2  13   9        3.99        5.28      1.95 o
   3  13   9        0.01       -1.11      1.39 o
   4  13   9        8.78        7.51      2.22 o
  -5  14   9       53.98       55.76      5.14 o
  -4  14   9        0.10        0.39      2.22 o
  -3  14   9        1.55        2.18      1.33 o
  -2  14   9        6.36        8.38      1.46 o
  -1  14   9       12.73       15.04      1.59 o
   0  14   9       27.14       30.30      3.34 o
   1  14   9       56.29       50.59      3.89 o
   2  14   9       17.18       14.73      2.50 o
   3  14   9        8.27       10.01      2.22 o
  -4  15   9       42.44       39.27      2.92 o
  -3  15   9       11.89        9.89      1.74 o
  -2  15   9        2.77        2.20      1.53 o
  -1  15   9       45.52       49.48      3.89 o
   0  15   9        1.37        1.39      1.95 o
   1  15   9        5.30        5.84      2.22 o
   2  15   9        0.13       -0.28      1.67 o
  -3  16   9        2.49        4.43      1.54 o
  -2  16   9       15.91       14.01      1.94 o
  -1  16   9        0.40        2.50      2.22 o
   0  16   9        0.53        1.95      1.95 o
   1  16   9       17.88       21.96      3.06 o
  -8   0  10       88.12       99.23      5.00 o
  -7   0  10        1.82       -1.67      1.67 o
  -6   0  10       88.03       72.55      4.17 o
  -5   0  10      212.63      203.27      7.09 o
  -4   0  10      246.62      242.16      4.11 o
  -3   0  10      247.89      243.46      3.19 o
  -2   0  10       46.35       51.53      1.28 o
  -1   0  10        4.46        5.82      0.77 o
   0   0  10     1269.69     1239.82     12.03 o
   1   0  10       54.95       71.56      1.56 o
   2   0  10      180.24      199.58      4.69 o
   3   0  10     4479.58     4105.41     78.25 o
   4   0  10       81.45       93.60      3.75 o
   5   0  10       31.31       34.19      3.34 o
   6   0  10       66.38       77.28      5.00 o
  -8   1  10        6.76        7.62      1.66 o
  -7   1  10       16.21       16.28      2.08 o
  -6   1  10      411.17      392.75      7.47 o
  -5   1  10        9.77       15.25      2.74 o
  -4   1  10       70.22       63.68      1.41 o
  -3   1  10        8.37        6.01      0.43 o
  -2   1  10     1562.00     1505.29     10.94 o
  -1   1  10      112.00      114.58      1.36 o
   0   1  10       26.60       38.55      0.71 o
   1   1  10      621.38      623.88      4.87 o
   2   1  10      263.41      257.30      2.67 o
   3   1  10       39.05       54.10      2.34 o
   4   1  10       55.87       49.40      2.45 o
   5   1  10       83.36       75.89      3.14 o
   6   1  10       13.56       14.46      2.78 o
  -8   2  10        2.42        2.08      1.81 o
  -7   2  10        4.19        4.86      1.57 o
  -6   2  10       13.64       14.18      1.77 o
  -5   2  10       10.80       10.71      1.12 o
  -4   2  10       55.45       55.49      1.18 o
  -3   2  10        1.36        1.89      0.40 o
  -2   2  10       16.02       19.00      0.52 o
  -1   2  10        0.57        0.50      0.25 o
   0   2  10      895.98      917.83      6.85 o
   1   2  10      155.33      145.04      1.56 o
   2   2  10      112.85      103.48      1.56 o
   3   2  10        0.17        2.48      0.65 o
   4   2  10      168.16      146.29      4.13 o
   5   2  10        3.04        2.78      1.38 o
   6   2  10        0.01       -0.97      1.53 o
  -8   3  10        0.32        0.43      1.46 o
  -7   3  10        0.04       -1.18      1.18 o
  -6   3  10      423.97      398.91     11.12 o
  -5   3  10      111.08      116.45      2.85 o
  -4   3  10        4.17        4.39      0.56 o
  -3   3  10        0.18        2.38      0.47 o
  -2   3  10      111.57      105.47      1.20 o
  -1   3  10        0.01        0.36      0.24 o
   0   3  10        0.22        1.55      0.44 o
   1   3  10      837.78      800.49      6.43 o
   2   3  10       25.23       22.19      0.98 o
   3   3  10      379.01      368.08      4.60 o
   4   3  10      123.82      113.82      3.89 o
   5   3  10       15.57       13.90      1.95 o
   6   3  10        0.01        2.93      1.66 o
  -8   4  10       36.40       41.17      3.06 o
  -7   4  10       50.37       39.01      2.25 o
  -6   4  10        0.05        3.06      1.38 o
  -5   4  10       15.06       18.85      1.14 o
  -4   4  10        2.12        2.33      0.51 o
  -3   4  10      345.60      318.23      3.03 o
  -2   4  10       22.20       23.00      0.65 o
  -1   4  10      276.49      281.83      2.58 o
   0   4  10     1223.85     1141.29     10.10 o
   1   4  10       25.16       25.99      0.86 o
   2   4  10      497.78      503.04      5.06 o
   3   4  10     1238.96     1161.91     12.85 o
   4   4  10      138.55      146.16      3.25 o
   5   4  10       79.59       73.05      5.14 o
   6   4  10       21.62       25.81      2.45 o
  -8   5  10        0.32       -0.28      1.57 o
  -7   5  10        1.92        1.95      1.38 o
  -6   5  10        5.37        6.18      1.26 o
  -5   5  10       48.64       47.86      2.74 o
  -4   5  10       44.81       45.13      1.31 o
  -3   5  10      917.57      891.68      7.64 o
  -2   5  10      139.44      114.06      1.69 o
  -1   5  10      211.00      206.40      2.45 o
   0   5  10      219.45      234.85      2.69 o
   1   5  10        2.72        3.24      0.47 o
   2   5  10        1.88        1.60      0.47 o
   3   5  10        0.11        1.52      0.65 o
   4   5  10        1.25        2.74      0.81 o
   5   5  10       48.64       57.80      2.95 o
   6   5  10       10.85        8.65      3.06 o
  -8   6  10       11.57       13.63      1.97 o
  -7   6  10        2.53        1.45      1.46 o
  -6   6  10        6.32        5.20      1.17 o
  -5   6  10       55.37       47.05      1.95 o
  -4   6  10        4.87        3.37      1.09 o
  -3   6  10      255.02      247.88      2.95 o
  -2   6  10       33.43       32.02      0.95 o
  -1   6  10       88.21       82.56      1.41 o
   0   6  10      260.09      265.50      3.01 o
   1   6  10        3.75        4.74      0.70 o
   2   6  10      225.88      218.52      2.88 o
   3   6  10       68.83       77.41      2.57 o
   4   6  10      193.10      178.14      4.14 o
   5   6  10       23.94       31.77      2.25 o
   6   6  10        1.43        1.11      1.57 o
  -7   7  10        5.68        5.33      1.33 o
  -6   7  10       37.66       41.63      2.02 o
  -5   7  10        0.08        0.56      0.96 o
  -4   7  10      181.65      178.71      4.37 o
  -3   7  10       24.91       19.95      1.71 o
  -2   7  10        0.02        0.23      0.48 o
  -1   7  10        1.90        1.38      0.62 o
   0   7  10       39.51       43.05      1.09 o
   1   7  10        7.13        5.30      0.59 o
   2   7  10       57.87       60.29      1.39 o
   3   7  10      105.94      110.89      2.32 o
   4   7  10      117.54      109.24      2.42 o
   5   7  10        1.00        3.92      1.10 o
   6   7  10       21.77       26.68      3.61 o
  -7   8  10       44.15       46.91      2.25 o
  -6   8  10        0.36       -0.03      1.06 o
  -5   8  10       25.27       28.09      1.71 o
  -4   8  10       28.95       24.25      1.17 o
  -3   8  10      193.17      183.37      2.93 o
  -2   8  10       46.20       43.14      1.16 o
  -1   8  10      177.06      181.27      2.47 o
   0   8  10      923.65      882.37      8.67 o
   1   8  10        4.90        3.36      0.56 o
   2   8  10       53.16       52.11      1.68 o
   3   8  10       86.40       84.62      2.34 o
   4   8  10       42.64       39.81      2.25 o
   5   8  10       49.70       50.87      4.17 o
  -7   9  10        0.20       -1.36      1.43 o
  -6   9  10        1.06        0.83      1.12 o
  -5   9  10        5.76        6.61      1.17 o
  -4   9  10        1.02        1.39      0.73 o
  -3   9  10      260.54      250.20      3.61 o
  -2   9  10       86.92       83.07      1.62 o
  -1   9  10      109.85      103.71      2.00 o
   0   9  10       13.76       15.43      1.12 o
   1   9  10        0.49        1.18      0.93 o
   2   9  10        0.24       -0.36      0.94 o
   3   9  10        5.28        4.11      1.01 o
   4   9  10        4.67        5.39      1.27 o
   5   9  10       16.42       15.24      1.94 o
  -6  10  10        0.02       -0.22      1.46 o
  -5  10  10        1.73        1.95      2.22 o
  -4  10  10       52.11       56.07      3.47 o
  -3  10  10      145.20      138.94      2.93 o
  -2  10  10        1.16        1.19      0.64 o
  -1  10  10       23.16       21.90      1.02 o
   0  10  10        8.65        4.63      0.90 o
   1  10  10      118.97      117.06      4.27 o
   2  10  10        5.91        5.77      0.96 o
   3  10  10      189.54      181.44      3.74 o
   4  10  10        0.01        1.95      1.81 o
   5  10  10        7.08        8.84      1.74 o
  -6  11  10       23.91       34.75      4.17 o
  -5  11  10        0.45       -1.95      1.95 o
  -4  11  10       29.68       30.58      3.61 o
  -3  11  10      113.15      110.63      5.56 o
  -2  11  10       61.63       62.98      4.03 o
  -1  11  10       18.48       17.73      1.21 o
   0  11  10       20.85       23.05      1.33 o
   1  11  10       58.26       55.21      3.25 o
   2  11  10        6.03        4.98      0.96 o
   3  11  10       15.91       19.14      1.44 o
   4  11  10       89.17       93.22      3.44 o
  -6  12  10        5.49        6.95      2.78 o
  -5  12  10       17.42       14.18      3.06 o
  -4  12  10        0.39        1.95      1.95 o
  -3  12  10       21.59       21.65      3.61 o
  -2  12  10       52.26       54.32      2.47 o
  -1  12  10        1.58        0.56      1.67 o
   0  12  10      116.88      111.47      5.28 o
   1  12  10        0.84        1.95      1.67 o
   2  12  10       22.47       24.18      2.78 o
   3  12  10       48.17       48.52      2.56 o
   4  12  10        3.11        5.56      2.22 o
  -5  13  10        0.05       -1.39      1.39 o
  -4  13  10       14.52       12.61      2.78 o
  -3  13  10       13.08       11.98      4.17 o
  -2  13  10       75.45       85.69      3.20 o
  -1  13  10        0.92        2.50      1.67 o
   0  13  10        4.42        3.34      1.67 o
   1  13  10        1.23        0.28      1.67 o
   2  13  10       26.34       26.41      3.06 o
   3  13  10        0.71        1.39      1.67 o
  -4  14  10        2.41        1.15      1.33 o
  -3  14  10        0.02       -0.34      1.27 o
  -2  14  10        3.59        3.30      1.33 o
  -1  14  10        2.75        4.45      2.22 o
   0  14  10       25.33       35.58      3.61 o
   1  14  10        6.67        6.39      1.95 o
   2  14  10       18.90       18.07      2.78 o
   3  14  10        4.22        4.73      1.95 o
  -3  15  10       10.03        8.66      1.81 o
  -2  15  10       12.69       12.38      1.74 o
  -1  15  10       26.39       33.91      3.61 o
   0  15  10       14.29       16.96      2.78 o
   1  15  10        0.01       -1.39      1.67 o
   2  15  10        8.30       13.06      2.78 o
  -2  16  10        2.33        0.83      2.22 o
  -1  16  10        1.88        0.56      1.95 o
   0  16  10        0.04        1.39      1.95 o
  -8   1  11        0.21       -0.42      1.57 o
  -7   1  11        6.34        2.85      1.46 o
  -6   1  11       29.19       31.20      2.06 o
  -5   1  11       10.14        5.00      1.11 o
  -4   1  11       15.86       11.20      1.01 o
  -3   1  11      759.74      738.19      6.11 o
  -2   1  11       33.30       39.85      0.81 o
  -1   1  11        1.57        1.58      0.33 o
   0   1  11       76.19       79.58      1.08 o
   1   1  11       50.70       46.92      0.94 o
   2   1  11       70.24       65.01      1.42 o
   3   1  11       34.86       42.09      1.33 o
   4   1  11      126.76      127.21      2.71 o
   5   1  11       48.90       61.61      2.95 o
   6   1  11        4.37        6.23      1.86 o
  -8   2  11        1.24        1.78      2.50 o
  -7   2  11        0.44        0.42      1.38 o
  -6   2  11        0.33        4.73      1.38 o
  -5   2  11        1.14       -0.80      0.99 o
  -4   2  11        0.36       -0.46      0.46 o
  -3   2  11       47.76       54.16      1.01 o
  -2   2  11      231.08      226.33      2.74 o
  -1   2  11     1199.79     1216.28      9.32 o
   0   2  11      432.48      418.19      3.47 o
   1   2  11      100.14       94.64      1.37 o
   2   2  11     1304.31     1198.59     11.97 o
   3   2  11       72.41       89.53      3.42 o
   4   2  11       34.15       29.34      1.48 o
   5   2  11        5.91        6.35      1.67 o
   6   2  11      142.64      142.00      4.81 o
  -8   3  11        9.05       14.87      1.97 o
  -7   3  11       12.90        8.63      1.66 o
  -6   3  11       49.29       43.55      4.03 o
  -5   3  11       23.69       20.93      1.70 o
  -4   3  11      187.18      169.88      2.19 o
  -3   3  11      411.89      392.31      3.85 o
  -2   3  11       31.47       40.29      0.86 o
  -1   3  11        3.49        4.42      0.44 o
   0   3  11      451.33      433.82      4.38 o
   1   3  11      303.56      294.76      3.27 o
   2   3  11      484.31      460.21      5.30 o
   3   3  11      179.15      163.71      2.91 o
   4   3  11        5.49        5.97      0.86 o
   5   3  11      166.39      165.69      4.91 o
   6   3  11       40.22       43.65      2.95 o
  -8   4  11        2.59        3.34      1.77 o
  -7   4  11        2.75        3.37      1.46 o
  -6   4  11       25.00       30.51      2.06 o
  -5   4  11        7.63        8.12      1.17 o
  -4   4  11       86.07       81.00      1.87 o
  -3   4  11      237.75      213.39      2.69 o
  -2   4  11       43.87       47.02      1.15 o
  -1   4  11        2.99        3.50      0.48 o
   0   4  11      134.20      129.29      1.87 o
   1   4  11        8.73       10.88      0.67 o
   2   4  11        0.11        0.47      0.54 o
   3   4  11      632.60      589.55      7.30 o
   4   4  11        1.98        2.65      0.79 o
   5   4  11        0.01        1.23      0.94 o
   6   4  11        6.32        8.67      1.97 o
  -8   5  11        2.88        0.85      2.08 o
  -7   5  11        0.13       -1.27      1.27 o
  -6   5  11        5.09        4.47      1.21 o
  -5   5  11       45.36       37.88      2.93 o
  -4   5  11       47.71       46.64      1.54 o
  -3   5  11      215.98      209.96      2.65 o
  -2   5  11       19.51       20.43      0.83 o
  -1   5  11       65.89       68.65      1.34 o
   0   5  11      257.78      234.99      2.77 o
   1   5  11       65.18       67.28      1.39 o
   2   5  11       19.22       20.85      1.12 o
   3   5  11        0.21        3.38      0.72 o
   4   5  11      137.09      133.13      2.74 o
   5   5  11        4.77        1.96      1.24 o
   6   5  11       37.78       46.46      3.14 o
  -7   6  11        4.75        2.64      2.36 o
  -6   6  11        8.83        7.46      1.69 o
  -5   6  11       14.95        7.56      1.69 o
  -4   6  11       38.59       38.10      1.47 o
  -3   6  11       90.90       83.55      1.67 o
  -2   6  11        0.24       -0.46      0.47 o
  -1   6  11      137.33      138.61      1.97 o
   0   6  11      115.27      118.11      1.81 o
   1   6  11       12.48       12.98      0.79 o
   2   6  11      384.61      359.97      4.25 o
   3   6  11        0.72        0.84      0.70 o
   4   6  11        8.34        9.53      0.99 o
   5   6  11       83.97       90.93      2.81 o
  -7   7  11        1.48        0.90      1.33 o
  -6   7  11       71.07       74.43      2.80 o
  -5   7  11       20.67       19.65      1.46 o
  -4   7  11      183.84      168.63      2.91 o
  -3   7  11      227.27      218.05      2.97 o
  -2   7  11       12.85        9.84      0.70 o
  -1   7  11        7.13        7.41      0.66 o
   0   7  11      675.31      653.32      6.73 o
   1   7  11       23.75       20.82      0.88 o
   2   7  11      327.04      313.51      3.90 o
   3   7  11      124.45      121.98      2.50 o
   4   7  11       13.74       14.14      1.10 o
   5   7  11       32.79       37.45      2.45 o
  -7   8  11        0.04       -1.22      1.22 o
  -6   8  11        3.49        2.94      1.22 o
  -5   8  11        1.22       -0.06      1.01 o
  -4   8  11      146.05      139.25      2.61 o
  -3   8  11       24.38       27.64      1.73 o
  -2   8  11        0.51        2.21      0.61 o
  -1   8  11        9.43       10.59      0.73 o
   0   8  11       97.99       93.00      1.91 o
   1   8  11        6.60        4.91      0.64 o
   2   8  11      380.44      385.72      5.14 o
   3   8  11       60.53       60.40      3.47 o
   4   8  11       45.71       45.87      2.45 o
   5   8  11        0.69        1.73      1.27 o
  -7   9  11        7.48        9.00      1.65 o
  -6   9  11        0.79       -0.51      1.17 o
  -5   9  11       51.12       57.10      3.11 o
  -4   9  11       44.64       48.91      1.68 o
  -3   9  11       48.98       51.24      1.59 o
  -2   9  11        8.02       10.53      0.73 o
  -1   9  11        5.00        4.78      0.85 o
   0   9  11       95.56       88.62      2.30 o
   1   9  11        0.16       -0.64      0.68 o
   2   9  11        1.98        2.78      0.85 o
   3   9  11       10.32        9.66      1.81 o
   4   9  11        5.13        4.80      1.33 o
   5   9  11        4.74        4.53      1.33 o
  -6  10  11        2.73        5.28      2.50 o
  -5  10  11        0.73       -0.83      1.46 o
  -4  10  11       17.16       15.09      1.30 o
  -3  10  11        0.91        3.09      0.88 o
  -2  10  11        5.48        5.49      1.04 o
  -1  10  11        6.43        6.37      0.94 o
   0  10  11       38.32       33.31      2.74 o
   1  10  11       59.73       56.72      1.93 o
   2  10  11       54.29       50.54      1.98 o
   3  10  11        8.38        7.51      1.38 o
   4  10  11        4.60        3.47      2.36 o
  -6  11  11        0.12        1.67      2.22 o
  -5  11  11        0.54        0.28      2.22 o
  -4  11  11       10.89       13.34      2.78 o
  -3  11  11       54.93       55.59      4.17 o
  -2  11  11       22.87       25.34      4.03 o
  -1  11  11       45.70       47.56      1.79 o
   0  11  11       47.41       48.75      2.59 o
   1  11  11        8.86        9.52      1.12 o
   2  11  11       11.93       11.32      2.05 o
   3  11  11        0.39        1.13      1.53 o
   4  11  11        0.39        1.82      1.27 o
  -5  12  11        4.19        9.73      2.78 o
  -4  12  11       29.36       26.41      3.34 o
  -3  12  11        4.64        4.57      1.33 o
  -2  12  11       23.67       30.00      2.00 o
  -1  12  11       40.54       50.03      3.61 o
   0  12  11      151.44      143.99      6.12 o
   1  12  11        0.06        0.56      1.67 o
   2  12  11       57.83       56.15      3.61 o
   3  12  11       60.76       71.03      3.04 o
  -5  13  11        8.82       13.83      2.00 o
  -4  13  11       19.81       14.28      1.80 o
  -3  13  11       47.83       47.50      2.60 o
  -2  13  11       15.03       21.13      3.06 o
  -1  13  11        2.20        2.50      1.95 o
   0  13  11       33.86       28.63      3.06 o
   1  13  11        2.07        2.50      1.95 o
   2  13  11        2.40        1.67      1.95 o
   3  13  11       38.36       37.80      3.34 o
  -4  14  11        3.07        1.67      2.78 o
  -3  14  11        4.90        4.93      1.46 o
  -2  14  11       15.95       15.84      3.06 o
  -1  14  11        4.18        3.06      1.95 o
   0  14  11        5.51        5.56      2.22 o
   1  14  11        7.55        5.56      2.22 o
   2  14  11       55.79       54.76      4.17 o
  -3  15  11        0.09       -0.64      1.27 o
  -2  15  11        7.80        4.45      2.50 o
  -1  15  11        0.05        0.28      1.67 o
   0  15  11        5.14        8.06      2.50 o
   1  15  11        2.72        5.28      2.22 o
  -8   0  12        3.08       -1.11      2.22 o
  -7   0  12        0.53        2.78      2.22 o
  -6   0  12       26.19       20.01      2.50 o
  -5   0  12        2.97        3.89      1.95 o
  -4   0  12       83.11       90.99      2.38 o
  -3   0  12     1857.99     1736.54     27.36 o
  -2   0  12      391.28      418.83      5.41 o
  -1   0  12       14.30       18.30      0.93 o
   0   0  12     1151.00     1120.23     13.48 o
   1   0  12      180.45      188.86      3.53 o
   2   0  12       36.37       33.96      1.86 o
   3   0  12       47.30       47.12      2.16 o
   4   0  12        3.29        4.03      1.18 o
   5   0  12      127.91      120.10      4.11 o
   6   0  12      130.83      155.66      7.23 o
  -8   1  12        2.63        1.50      2.78 o
  -7   1  12        0.24       -0.28      1.38 o
  -6   1  12       29.39       23.54      1.86 o
  -5   1  12       33.14       26.53      2.64 o
  -4   1  12      146.96      153.32      2.25 o
  -3   1  12      427.15      421.38      3.89 o
  -2   1  12      368.47      344.37      3.15 o
  -1   1  12      146.10      145.93      1.81 o
   0   1  12      370.76      378.06      3.47 o
   1   1  12        7.51        8.78      0.89 o
   2   1  12       47.25       49.27      1.36 o
   3   1  12        6.13        9.28      1.48 o
   4   1  12       23.73       21.08      1.23 o
   5   1  12        8.36        9.30      1.09 o
   6   1  12        0.91        2.44      1.66 o
  -8   2  12        7.98       10.08      1.97 o
  -7   2  12       14.04       11.99      1.67 o
  -6   2  12       77.86       77.85      3.04 o
  -5   2  12       55.92       53.30      2.15 o
  -4   2  12       27.69       25.63      0.92 o
  -3   2  12       65.22       58.92      1.26 o
  -2   2  12        0.95        3.23      0.61 o
  -1   2  12       35.05       34.41      0.96 o
   0   2  12      472.79      476.21      4.61 o
   1   2  12       27.96       20.82      0.94 o
   2   2  12        7.25       10.76      1.16 o
   3   2  12        9.45        9.12      0.92 o
   4   2  12        2.20        2.92      0.75 o
   5   2  12       20.58       22.05      1.43 o
   6   2  12       15.92       15.37      1.64 o
  -8   3  12       22.18       20.31      2.36 o
  -7   3  12        5.47        6.66      1.67 o
  -6   3  12       16.65       12.88      1.57 o
  -5   3  12        0.29       -1.05      1.05 o
  -4   3  12       45.96       47.08      1.42 o
  -3   3  12        9.92       14.17      0.83 o
  -2   3  12      834.22      782.17      8.13 o
  -1   3  12        0.70        1.16      1.08 o
   0   3  12      785.07      737.87      6.94 o
   1   3  12        3.61        2.21      0.59 o
   2   3  12       52.89       47.16      1.39 o
   3   3  12       18.77       23.68      1.36 o
   4   3  12       66.38       64.34      1.93 o
   5   3  12       29.51       26.38      1.48 o
   6   3  12        3.32        4.78      1.86 o
  -7   4  12        0.06       -0.70      1.46 o
  -6   4  12        0.00       -0.97      1.38 o
  -5   4  12       19.29       17.54      1.43 o
  -4   4  12       48.24       48.60      1.40 o
  -3   4  12      314.68      299.72      3.51 o
  -2   4  12       85.53       89.38      1.60 o
  -1   4  12      173.41      165.86      2.24 o
   0   4  12      483.87      498.98      5.03 o
   1   4  12       12.87       13.80      1.33 o
   2   4  12      134.06      135.35      2.57 o
   3   4  12       21.53       22.92      1.18 o
   4   4  12       21.52       18.56      1.25 o
   5   4  12       21.01       22.71      1.48 o
  -7   5  12        3.38        2.50      1.57 o
  -6   5  12       43.52       46.93      2.15 o
  -5   5  12        0.17        0.46      0.96 o
  -4   5  12       13.21        7.14      0.79 o
  -3   5  12      135.13      129.32      2.58 o
  -2   5  12      238.87      222.17      2.77 o
  -1   5  12      331.58      334.70      3.69 o
   0   5  12      160.59      149.64      2.11 o
   1   5  12       25.74       28.00      1.06 o
   2   5  12        4.69        5.83      0.96 o
   3   5  12       13.67       12.72      1.04 o
   4   5  12       89.89       85.15      2.22 o
   5   5  12        7.72        8.90      1.28 o
  -7   6  12        0.52       -0.46      1.46 o
  -6   6  12        2.17        5.26      1.33 o
  -5   6  12       32.86       31.26      1.69 o
  -4   6  12        9.04        9.77      0.96 o
  -3   6  12      118.54       97.88      1.89 o
  -2   6  12       35.79       31.12      1.20 o
  -1   6  12       34.33       32.52      1.16 o
   0   6  12       88.80       83.08      1.69 o
   1   6  12       30.62       28.25      1.09 o
   2   6  12        4.54        6.78      0.79 o
   3   6  12       18.93       17.01      1.20 o
   4   6  12       30.40       28.69      1.45 o
   5   6  12        1.09        1.80      0.92 o
  -7   7  12        1.23       -0.93      1.33 o
  -6   7  12       72.19       72.21      2.57 o
  -5   7  12       13.98       14.27      1.33 o
  -4   7  12        0.30        0.41      0.92 o
  -3   7  12        3.07        4.54      0.70 o
  -2   7  12      177.92      170.55      2.55 o
  -1   7  12      123.77      117.89      2.00 o
   0   7  12        8.56        7.03      0.66 o
   1   7  12        3.61        2.85      0.64 o
   2   7  12       93.13       96.78      2.15 o
   3   7  12      145.89      141.97      2.80 o
   4   7  12      108.85      105.99      2.59 o
   5   7  12       39.08       44.25      2.78 o
  -7   8  12        0.40       -0.75      1.33 o
  -6   8  12       48.73       59.78      2.44 o
  -5   8  12        0.60        1.90      1.43 o
  -4   8  12        8.16        7.74      0.90 o
  -3   8  12        9.94        9.65      0.79 o
  -2   8  12       92.11      100.82      1.87 o
  -1   8  12      209.00      213.83      2.92 o
   0   8  12        5.56        9.54      1.01 o
   1   8  12       10.72       10.02      0.92 o
   2   8  12       11.43       11.07      1.38 o
   3   8  12        3.85        5.63      1.38 o
   4   8  12       76.19       73.96      3.24 o
   5   8  12        8.70        9.14      1.74 o
  -6   9  12        0.09       -1.17      1.17 o
  -5   9  12       19.03       19.04      2.00 o
  -4   9  12       32.56       31.71      1.64 o
  -3   9  12       37.34       33.45      1.36 o
  -2   9  12        9.95       10.59      0.88 o
  -1   9  12       62.60       60.41      2.58 o
   0   9  12       30.80       27.94      1.44 o
   1   9  12       18.82       17.33      1.28 o
   2   9  12       42.31       42.30      1.81 o
   3   9  12       45.21       44.96      2.45 o
   4   9  12       64.74       69.98      3.13 o
  -6  10  12       76.41       87.00      6.12 o
  -5  10  12        0.24        1.11      1.39 o
  -4  10  12        0.23        0.82      0.88 o
  -3  10  12       19.02       20.38      1.40 o
  -2  10  12       17.40       19.39      1.12 o
  -1  10  12       49.96       46.82      1.75 o
   0  10  12       37.11       40.33      1.75 o
   1  10  12       81.56       80.62      2.35 o
   2  10  12        0.33       -0.09      0.80 o
   3  10  12       37.85       41.36      2.53 o
   4  10  12       45.90       50.77      4.03 o
  -5  11  12       22.63       23.63      3.61 o
  -4  11  12       25.89       32.80      3.61 o
  -3  11  12       64.94       74.50      5.00 o
  -2  11  12        4.79        4.96      1.27 o
  -1  11  12       20.40       15.19      1.26 o
   0  11  12        2.32        2.96      0.96 o
   1  11  12        0.20        0.09      0.80 o
   2  11  12        4.07        3.14      1.03 o
   3  11  12       47.69       47.18      2.65 o
  -5  12  12       10.36        5.84      2.78 o
  -4  12  12        0.18        0.83      1.95 o
  -3  12  12        0.47        0.24      1.27 o
  -2  12  12       84.96       90.90      5.28 o
  -1  12  12       18.63       15.84      2.50 o
   0  12  12        6.07        7.51      1.95 o
   1  12  12        5.40        3.61      1.95 o
   2  12  12        5.31        7.59      2.08 o
   3  12  12        0.12        1.11      1.95 o
  -4  13  12       37.95       37.00      2.60 o
  -3  13  12        3.32        4.39      1.67 o
  -2  13  12        1.72        2.50      2.22 o
  -1  13  12        9.89       14.18      2.50 o
   0  13  12       29.68       31.13      3.34 o
   1  13  12        0.39       -0.83      1.67 o
   2  13  12        0.03       -0.56      1.67 o
  -3  14  12       10.45       11.40      3.06 o
  -2  14  12        0.40        0.28      1.95 o
  -1  14  12        0.58        4.17      2.22 o
   0  14  12        0.85        0.83      1.95 o
   1  14  12       57.77       50.31      3.89 o
  -1  15  12        3.43        3.61      2.22 o
  -7   1  13        3.41        4.86      1.57 o
  -6   1  13        0.00        0.02      1.27 o
  -5   1  13        1.17        0.63      1.26 o
  -4   1  13      123.14      110.27      2.09 o
  -3   1  13      515.70      501.76      5.66 o
  -2   1  13       69.64       58.24      1.36 o
  -1   1  13      879.66      906.60     10.37 o
   0   1  13     1337.02     1214.84     12.06 o
   1   1  13      106.62       94.35      2.08 o
   2   1  13       11.40       15.99      1.04 o
   3   1  13      162.05      133.34      2.78 o
   4   1  13        4.67        7.12      1.04 o
   5   1  13       42.36       46.11      1.90 o
  -7   2  13        0.25        0.67      1.46 o
  -6   2  13        0.75        0.97      1.38 o
  -5   2  13       28.65       22.80      1.38 o
  -4   2  13        0.73        0.84      0.66 o
  -3   2  13     1469.27     1423.46     12.72 o
  -2   2  13      254.66      263.02      3.12 o
  -1   2  13      316.14      316.34      3.57 o
   0   2  13        8.94       14.68      1.12 o
   1   2  13      650.62      581.94      6.45 o
   2   2  13      240.46      224.71      5.74 o
   3   2  13       49.74       52.93      1.88 o
   4   2  13      244.77      220.15      4.21 o
   5   2  13        0.51        3.84      1.04 o
  -7   3  13        0.74        0.83      1.67 o
  -6   3  13        0.03       -1.27      1.27 o
  -5   3  13       19.83       22.24      1.38 o
  -4   3  13       34.54       31.59      1.22 o
  -3   3  13      396.35      364.48      4.07 o
  -2   3  13       68.91       74.94      1.51 o
  -1   3  13       54.66       68.39      1.43 o
   0   3  13       66.94       59.43      1.30 o
   1   3  13       24.06       24.18      1.02 o
   2   3  13       98.63       86.62      2.08 o
   3   3  13      102.46       92.49      2.29 o
   4   3  13       24.96       27.92      1.45 o
   5   3  13       72.12       82.02      3.57 o
  -7   4  13       34.67       35.52      2.45 o
  -6   4  13      103.23       94.69      3.34 o
  -5   4  13       19.53       21.89      1.29 o
  -4   4  13        6.85        2.18      0.70 o
  -3   4  13      202.74      168.89      2.63 o
  -2   4  13       32.14       34.70      1.11 o
  -1   4  13       10.55        9.67      0.71 o
   0   4  13      411.85      373.93      4.09 o
   1   4  13       49.34       49.26      1.38 o
   2   4  13       48.06       53.61      1.70 o
   3   4  13      100.06       97.25      2.33 o
   4   4  13        4.63        5.31      0.96 o
   5   4  13       27.35       29.33      2.33 o
  -7   5  13        0.03        1.39      1.57 o
  -6   5  13       19.02       16.28      1.55 o
  -5   5  13        7.86        7.02      0.96 o
  -4   5  13        0.72       -0.11      0.66 o
  -3   5  13       71.42       71.18      1.67 o
  -2   5  13      145.22      135.42      2.25 o
  -1   5  13       23.42       22.90      0.99 o
   0   5  13      267.76      231.45      3.10 o
   1   5  13       79.46       66.82      1.77 o
   2   5  13       13.30       13.69      1.04 o
   3   5  13       81.57       74.81      2.08 o
   4   5  13       37.22       36.52      1.62 o
   5   5  13       41.02       42.14      1.90 o
  -7   6  13       19.05       24.54      2.78 o
  -6   6  13       71.52       76.12      2.70 o
  -5   6  13        0.78       -0.51      1.04 o
  -4   6  13        0.02       -0.10      0.64 o
  -3   6  13      128.97      145.36      2.40 o
  -2   6  13      122.80      126.89      2.15 o
  -1   6  13      144.71      149.22      2.38 o
   0   6  13      146.03      144.07      2.33 o
   1   6  13      174.61      160.44      2.85 o
   2   6  13        5.38        4.55      0.83 o
   3   6  13      109.42      108.74      4.29 o
   4   6  13       13.52       11.27      1.13 o
   5   6  13       53.08       59.10      2.18 o
  -7   7  13        0.31        0.60      1.37 o
  -6   7  13       10.18       11.46      1.59 o
  -5   7  13       18.49       21.84      1.53 o
  -4   7  13        8.20        8.30      1.28 o
  -3   7  13       49.54       45.43      1.38 o
  -2   7  13      122.80      124.25      2.17 o
  -1   7  13       40.89       32.31      1.18 o
   0   7  13       74.38       79.50      1.69 o
   1   7  13       56.09       57.98      1.51 o
   2   7  13      171.45      167.21      3.02 o
   3   7  13       78.76       85.78      4.02 o
   4   7  13       46.66       47.50      2.73 o
  -6   8  13        3.67        3.19      1.33 o
  -5   8  13       10.32       12.41      1.92 o
  -4   8  13       11.61        8.72      0.99 o
  -3   8  13      136.94      123.55      2.22 o
  -2   8  13        4.07        3.36      0.65 o
  -1   8  13        6.59        5.75      0.72 o
   0   8  13      260.09      242.73      3.32 o
   1   8  13        0.03       -0.28      0.69 o
   2   8  13        5.78        7.86      3.61 o
   3   8  13      134.95      134.77      4.11 o
   4   8  13       11.61        7.66      1.54 o
  -6   9  13       20.43       18.00      1.75 o
  -5   9  13        0.81        1.11      1.12 o
  -4   9  13        0.12        0.50      0.79 o
  -3   9  13        5.77        6.11      0.75 o
  -2   9  13      120.84      123.03      2.96 o
  -1   9  13       10.10        9.22      1.12 o
   0   9  13        1.11        0.37      1.00 o
   1   9  13        3.21        2.69      0.96 o
   2   9  13        1.37        0.69      1.18 o
   3   9  13       78.73       86.53      3.44 o
   4   9  13        0.31        1.02      1.46 o
  -6  10  13       18.49       24.74      3.89 o
  -5  10  13        9.50        9.08      2.50 o
  -4  10  13        0.01       -0.23      1.13 o
  -3  10  13        3.16        7.02      1.59 o
  -2  10  13       16.18       16.63      1.33 o
  -1  10  13       58.58       64.33      2.53 o
   0  10  13        3.57        3.15      0.96 o
   1  10  13       83.94       73.73      2.41 o
   2  10  13        8.15        8.67      1.67 o
   3  10  13        1.75        5.70      1.57 o
  -5  11  13        0.74        1.11      2.50 o
  -4  11  13        3.69        2.50      2.22 o
  -3  11  13       17.74       13.34      2.78 o
  -2  11  13        0.79        0.67      1.13 o
  -1  11  13       36.51       43.78      1.91 o
   0  11  13       31.13       30.56      3.34 o
   1  11  13       10.63       12.48      1.28 o
   2  11  13       90.48       91.45      3.34 o
   3  11  13      129.68      132.40      4.22 o
  -4  12  13        1.87        1.39      2.22 o
  -3  12  13        9.31        6.12      2.50 o
  -2  12  13       29.10       32.24      3.61 o
  -1  12  13        0.04       -0.28      1.95 o
   0  12  13       22.43       21.40      2.78 o
   1  12  13       18.86       16.96      2.50 o
   2  12  13       29.32       33.63      3.34 o
  -4  13  13       33.87       33.12      3.75 o
  -3  13  13       14.44        7.51      2.50 o
  -2  13  13       15.39       13.34      2.78 o
  -1  13  13        7.98       13.06      2.78 o
   0  13  13        7.37        6.39      2.22 o
   1  13  13        0.41       -0.56      1.67 o
  -2  14  13        0.03        3.06      2.22 o
  -1  14  13        2.45       -0.83      2.22 o
   0  14  13        1.63        1.67      2.22 o
  -7   0  14        3.30        1.95      2.50 o
  -6   0  14        0.67        0.56      1.95 o
  -5   0  14        2.29        2.08      1.81 o
  -4   0  14       72.48       71.44      2.75 o
  -3   0  14       52.86       40.31      3.89 o
  -2   0  14      154.01      148.53      3.83 o
  -1   0  14      819.90      766.93     14.32 o
   0   0  14      408.67      361.06      9.73 o
   1   0  14        2.80        2.88      1.07 o
   2   0  14      107.08      125.10      6.95 o
   3   0  14      337.50      293.42     10.98 o
   4   0  14       61.12       61.02      4.03 o
   5   0  14       27.02       25.83      2.33 o
  -7   1  14       10.25        9.21      1.97 o
  -6   1  14        9.57        9.90      2.36 o
  -5   1  14        1.12        2.08      1.12 o
  -4   1  14       15.18       14.69      1.04 o
  -3   1  14       16.92       17.83      0.99 o
  -2   1  14       63.20       70.72      1.81 o
  -1   1  14      192.34      174.67      2.63 o
   0   1  14       70.18       63.76      1.73 o
   1   1  14       16.63       20.69      1.11 o
   2   1  14       69.49       61.23      1.81 o
   3   1  14        4.12        5.13      0.90 o
   4   1  14       50.03       53.19      2.09 o
   5   1  14       69.51       67.82      2.29 o
  -7   2  14       29.66       27.68      2.36 o
  -6   2  14       42.90       45.31      2.56 o
  -5   2  14        0.13        0.38      0.94 o
  -4   2  14       26.64       26.87      1.28 o
  -3   2  14       26.24       24.85      1.01 o
  -2   2  14      254.79      251.36      3.14 o
  -1   2  14       24.14       26.04      0.98 o
   0   2  14       32.50       27.33      1.73 o
   1   2  14        1.05        1.21      0.65 o
   2   2  14       17.33       17.00      1.10 o
   3   2  14       12.71       13.35      1.14 o
   4   2  14        7.99        8.49      1.14 o
   5   2  14       25.68       29.18      1.65 o
  -7   3  14       19.44       19.74      2.16 o
  -6   3  14        2.31       -0.11      1.67 o
  -5   3  14      109.46      105.71      2.83 o
  -4   3  14        2.91        1.77      0.73 o
  -3   3  14       94.63       94.15      2.32 o
  -2   3  14       50.13       53.25      1.35 o
  -1   3  14      450.72      412.62      4.79 o
   0   3  14       17.76       21.68      2.03 o
   1   3  14       95.01       80.93      2.31 o
   2   3  14      177.86      158.95      2.99 o
   3   3  14        3.23        4.67      0.90 o
   4   3  14       10.56        9.98      1.18 o
   5   3  14        3.78        6.03      1.18 o
  -7   4  14       15.61       17.78      2.16 o
  -6   4  14        1.66        0.56      1.46 o
  -5   4  14        4.26        3.22      0.96 o
  -4   4  14       39.89       43.42      1.42 o
  -3   4  14        3.44        7.39      1.23 o
  -2   4  14      219.93      215.62      3.08 o
  -1   4  14      213.55      201.12      2.90 o
   0   4  14      233.21      196.93      3.23 o
   1   4  14        0.79        0.63      1.00 o
   2   4  14       88.63       84.31      2.66 o
   3   4  14       50.83       47.91      2.21 o
   4   4  14       58.75       53.09      2.01 o
  -7   5  14        4.16        5.00      1.95 o
  -6   5  14        0.52        1.95      1.22 o
  -5   5  14        0.36       -0.82      0.82 o
  -4   5  14      102.52       83.66      1.89 o
  -3   5  14        7.60       10.70      0.89 o
  -2   5  14        0.61        2.89      0.66 o
  -1   5  14       63.53       66.32      1.68 o
   0   5  14      113.81      122.19      2.43 o
   1   5  14       95.49       94.82      2.15 o
   2   5  14       41.78       45.45      1.67 o
   3   5  14        0.75        0.47      0.75 o
   4   5  14       77.13       78.30      2.36 o
  -6   6  14        3.04        4.03      1.33 o
  -5   6  14        0.00        0.17      0.82 o
  -4   6  14        8.30       10.39      0.90 o
  -3   6  14      242.18      223.99      3.24 o
  -2   6  14      179.61      189.33      2.85 o
  -1   6  14        0.04        0.60      0.59 o
   0   6  14        4.64        7.84      0.75 o
   1   6  14        0.93        1.29      0.72 o
   2   6  14       70.12       70.02      2.01 o
   3   6  14       15.49       15.82      1.21 o
   4   6  14        7.71        5.22      1.08 o
  -6   7  14        0.26       -1.12      1.12 o
  -5   7  14        0.68       -0.92      0.92 o
  -4   7  14        1.84        0.81      1.32 o
  -3   7  14       31.32       34.19      1.36 o
  -2   7  14       20.73       22.50      1.06 o
  -1   7  14        1.37        1.06      0.91 o
   0   7  14       57.09       56.94      1.51 o
   1   7  14        0.39       -0.28      0.69 o
   2   7  14       20.49       23.17      1.28 o
   3   7  14       14.07       14.78      1.21 o
   4   7  14        8.37        7.10      1.77 o
  -6   8  14        4.47        4.69      1.97 o
  -5   8  14        0.61        1.51      0.90 o
  -4   8  14        8.36       12.03      1.12 o
  -3   8  14       18.48       21.65      1.09 o
  -2   8  14       30.49       31.11      1.25 o
  -1   8  14       59.30       57.06      1.56 o
   0   8  14        5.68        3.79      0.70 o
   1   8  14        9.22       10.81      1.46 o
   2   8  14       61.23       53.73      2.65 o
   3   8  14       21.50       23.31      2.06 o
  -6   9  14        4.06        1.27      1.38 o
  -5   9  14        0.52       -1.01      1.01 o
  -4   9  14       23.06       19.23      1.26 o
  -3   9  14        0.40       -0.13      0.88 o
  -2   9  14        4.55        3.93      1.01 o
  -1   9  14       14.97       17.97      1.33 o
   0   9  14       37.92       41.16      1.87 o
   1   9  14       23.33       23.48      2.36 o
   2   9  14       46.43       57.26      6.39 o
   3   9  14        1.48        3.30      1.46 o
  -5  10  14        1.25        0.67      1.46 o
  -4  10  14        0.16       -0.32      0.94 o
  -3  10  14       63.95       64.63      2.31 o
  -2  10  14        9.19       10.63      1.21 o
  -1  10  14        6.29        5.98      1.12 o
   0  10  14       26.76       26.73      1.65 o
   1  10  14        2.68        1.54      1.27 o
   2  10  14        7.62        7.57      1.67 o
   3  10  14        0.30       -1.27      1.27 o
  -5  11  14       23.76       27.24      3.89 o
  -4  11  14       31.91       31.69      3.89 o
  -3  11  14        0.78        4.45      2.22 o
  -2  11  14        1.78        1.18      1.01 o
  -1  11  14        1.06        1.01      1.01 o
   0  11  14        3.25        1.90      1.10 o
   1  11  14        0.05       -0.96      0.96 o
   2  11  14       18.64       21.72      3.20 o
  -4  12  14        3.32        4.73      2.50 o
  -3  12  14        0.04       -1.67      1.67 o
  -2  12  14        0.11       -1.67      1.67 o
  -1  12  14       35.30       41.42      3.89 o
   0  12  14        0.04       -1.39      1.67 o
   1  12  14        2.13        0.83      1.67 o
  -3  13  14        2.92        1.11      2.22 o
  -2  13  14        3.66        4.73      2.50 o
  -1  13  14       74.57       71.44      5.00 o
   0  13  14        5.29        5.84      2.22 o
  -7   1  15        0.62        0.00      1.57 o
  -6   1  15        0.30       -1.38      1.38 o
  -5   1  15       16.24       15.76      1.21 o
  -4   1  15      243.02      234.92      3.82 o
  -3   1  15        0.98        1.09      0.75 o
  -2   1  15        5.52        4.04      0.79 o
  -1   1  15        7.53        7.16      0.83 o
   0   1  15       15.25       10.35      0.97 o
   1   1  15      187.12      175.77      3.16 o
   2   1  15        7.31        7.47      0.93 o
   3   1  15      123.35      117.52      2.74 o
   4   1  15       59.32       59.68      2.15 o
  -7   2  15        4.42        3.06      1.77 o
  -6   2  15        0.45        0.00      1.57 o
  -5   2  15       40.55       37.24      2.05 o
  -4   2  15       20.83       23.77      1.44 o
  -3   2  15        0.29        1.98      0.77 o
  -2   2  15       13.79       17.04      0.99 o
  -1   2  15      143.62      135.78      2.64 o
   0   2  15       43.39       32.61      1.39 o
   1   2  15      315.86      279.90      4.54 o
   2   2  15       76.23       70.07      1.98 o
   3   2  15       57.25       55.51      1.94 o
   4   2  15        2.37        2.58      1.04 o
  -7   3  15        0.28        1.53      1.77 o
  -6   3  15        1.12       -1.46      1.46 o
  -5   3  15        0.09       -0.36      0.98 o
  -4   3  15        5.62        9.63      1.38 o
  -3   3  15        9.73        4.41      0.79 o
  -2   3  15        0.02        0.22      0.73 o
  -1   3  15       59.37       63.67      1.81 o
   0   3  15        7.54        4.30      0.83 o
   1   3  15        0.52        0.83      0.88 o
   2   3  15        5.11        7.86      0.97 o
   3   3  15       66.23       64.14      2.08 o
   4   3  15       90.08       92.71      2.69 o
  -6   4  15        1.27        2.50      1.57 o
  -5   4  15       17.42       17.29      1.31 o
  -4   4  15       29.63       28.83      1.28 o
  -3   4  15       21.50       22.42      1.11 o
  -2   4  15       39.25       38.24      1.54 o
  -1   4  15      129.22      137.86      2.97 o
   0   4  15       11.59       12.00      1.16 o
   1   4  15        2.74        3.61      0.83 o
   2   4  15       97.77      107.12      2.53 o
   3   4  15        6.22        6.74      1.07 o
   4   4  15        0.03       -0.96      0.96 o
  -6   5  15        1.19       -0.42      1.57 o
  -5   5  15        3.83        1.96      0.96 o
  -4   5  15       73.98       75.81      1.90 o
  -3   5  15        4.36        3.23      0.75 o
  -2   5  15       39.47       41.73      1.39 o
  -1   5  15       91.55      100.31      3.53 o
   0   5  15       30.45       25.33      1.28 o
   1   5  15       45.21       45.65      1.74 o
   2   5  15       25.95       26.53      1.42 o
   3   5  15      296.97      276.52      4.55 o
   4   5  15        5.71        4.56      1.13 o
  -6   6  15        0.07       -0.37      1.28 o
  -5   6  15        0.48        0.44      0.93 o
  -4   6  15        3.69        2.02      0.94 o
  -3   6  15       71.29       66.94      1.70 o
  -2   6  15      130.99      137.48      2.40 o
  -1   6  15        0.14        0.23      0.64 o
   0   6  15       12.39       15.22      1.07 o
   1   6  15      384.47      361.51      5.14 o
   2   6  15        0.22       -0.75      0.75 o
   3   6  15       25.53       23.61      1.45 o
  -6   7  15        6.36        7.51      1.53 o
  -5   7  15        0.36       -0.43      1.24 o
  -4   7  15       13.83       11.28      0.92 o
  -3   7  15       33.69       29.44      1.27 o
  -2   7  15        1.56        2.18      0.72 o
  -1   7  15      167.81      176.91      3.21 o
   0   7  15        3.33        1.05      0.75 o
   1   7  15        2.05        2.57      0.83 o
   2   7  15       13.21       20.65      1.31 o
   3   7  15      103.02       97.42      3.72 o
  -5   8  15        4.63        3.29      1.02 o
  -4   8  15        1.42        1.52      0.92 o
  -3   8  15        0.52        0.28      0.72 o
  -2   8  15       44.41       49.47      1.50 o
  -1   8  15       21.76       24.35      1.11 o
   0   8  15        1.98        1.95      1.67 o
   1   8  15       43.69       44.20      2.56 o
   2   8  15       14.91       16.19      1.81 o
   3   8  15        3.94        3.69      1.46 o
  -5   9  15       20.32       20.57      2.09 o
  -4   9  15        0.49       -0.05      1.45 o
  -3   9  15        0.66        0.43      1.01 o
  -2   9  15       12.55       11.05      1.26 o
  -1   9  15       46.00       48.42      2.07 o
   0   9  15        8.18        8.79      1.22 o
   1   9  15        9.76        8.78      1.57 o
   2   9  15        2.55        2.50      2.08 o
  -4  10  15        0.33        1.04      1.01 o
  -3  10  15       81.18       81.01      2.70 o
  -2  10  15      114.77      117.31      3.06 o
  -1  10  15       21.18       22.02      1.59 o
   0  10  15        4.99        5.95      1.17 o
   1  10  15       23.32       20.43      1.97 o
   2  10  15        0.86       -1.38      1.38 o
  -4  11  15        0.85        3.34      2.22 o
  -3  11  15       13.74       16.12      3.06 o
  -2  11  15       13.03       15.99      2.85 o
  -1  11  15        1.01        1.54      1.27 o
   0  11  15       12.03       14.06      1.54 o
   1  11  15       22.37       25.16      2.16 o
  -3  12  15        0.64        0.28      2.22 o
  -2  12  15       18.38       16.68      3.06 o
  -1  12  15       13.21       10.28      2.50 o
   0  12  15        0.48        0.83      1.95 o
  -6   0  16       21.64       22.52      3.06 o
  -5   0  16       51.24       52.64      2.65 o
  -4   0  16       20.81       21.30      1.95 o
  -3   0  16       80.99       88.10      3.04 o
  -2   0  16       39.65       26.58      1.77 o
  -1   0  16       27.82       27.75      1.86 o
   0   0  16      242.45      200.49      5.28 o
   1   0  16      122.69      120.41      3.73 o
   2   0  16      202.93      212.82      5.31 o
   3   0  16        1.11        1.88      1.27 o
   4   0  16       68.98       77.51      3.44 o
  -6   1  16        9.02        3.20      2.92 o
  -5   1  16       94.77       99.95      2.46 o
  -4   1  16       79.42       66.25      2.01 o
  -3   1  16        7.66        6.15      0.86 o
  -2   1  16       67.83       68.12      1.91 o
  -1   1  16        6.46        6.34      0.90 o
   0   1  16       15.76       16.07      1.20 o
   1   1  16        0.97        0.10      0.75 o
   2   1  16      128.46      129.01      3.69 o
   3   1  16        3.73        2.20      0.93 o
   4   1  16        2.76        1.17      0.96 o
  -6   2  16        0.53       -0.42      1.57 o
  -5   2  16       28.38       26.08      1.69 o
  -4   2  16       72.88       69.11      1.98 o
  -3   2  16       10.13        8.07      0.93 o
  -2   2  16        7.89        9.24      0.87 o
  -1   2  16       74.65       72.18      1.98 o
   0   2  16       16.35       16.02      1.11 o
   1   2  16       34.76       35.42      1.59 o
   2   2  16       23.26       26.35      1.42 o
   3   2  16        1.44        0.60      0.86 o
   4   2  16        0.06       -0.84      0.84 o
  -6   3  16        2.34        1.39      1.57 o
  -5   3  16        2.72        5.98      1.00 o
  -4   3  16      102.03       94.94      2.33 o
  -3   3  16        5.33        4.53      0.79 o
  -2   3  16       94.06       95.89      2.01 o
  -1   3  16       26.66       18.74      1.25 o
   0   3  16      185.93      174.75      3.19 o
   1   3  16       29.42       30.79      1.45 o
   2   3  16      160.46      161.38      3.23 o
   3   3  16        1.49        0.37      0.90 o
  -6   4  16        5.51        4.48      1.81 o
  -5   4  16        0.29        0.38      1.06 o
  -4   4  16        8.06        8.44      0.94 o
  -3   4  16        7.56       10.79      0.94 o
  -2   4  16       23.57       31.96      1.31 o
  -1   4  16       54.37       47.01      1.67 o
   0   4  16      141.11      132.82      2.79 o
   1   4  16       28.26       28.77      1.77 o
   2   4  16       98.58       99.46      4.25 o
   3   4  16        0.01       -0.11      0.90 o
  -6   5  16       16.41       13.90      1.97 o
  -5   5  16       37.14       39.22      1.93 o
  -4   5  16       76.60       88.99      2.07 o
  -3   5  16        1.14       -0.43      0.69 o
  -2   5  16       52.09       51.85      1.55 o
  -1   5  16        2.66        2.91      0.86 o
   0   5  16        7.74        9.01      1.00 o
   1   5  16        0.66        1.46      0.83 o
   2   5  16       72.07       75.65      2.26 o
   3   5  16       19.60       17.74      1.42 o
  -6   6  16        2.79        0.72      1.86 o
  -5   6  16        0.05       -0.90      0.90 o
  -4   6  16        6.42        7.12      0.94 o
  -3   6  16        1.42        1.05      0.77 o
  -2   6  16        2.29        2.47      0.79 o
  -1   6  16      123.16      115.53      2.53 o
   0   6  16       27.71       27.69      1.43 o
   1   6  16      125.47      135.05      2.85 o
   2   6  16       15.15       18.72      1.34 o
   3   6  16        0.41       -0.90      0.90 o
  -5   7  16        4.88        4.62      1.13 o
  -4   7  16        0.16       -0.42      0.72 o
  -3   7  16        0.56        0.65      0.72 o
  -2   7  16       28.15       29.28      1.26 o
  -1   7  16       31.58       28.00      1.26 o
   0   7  16       46.18       49.09      1.80 o
   1   7  16       36.06       37.60      1.66 o
   2   7  16      210.70      223.15      3.99 o
  -5   8  16        1.87       -0.96      0.96 o
  -4   8  16        0.58        0.79      0.96 o
  -3   8  16        8.96       11.55      1.02 o
  -2   8  16       15.30       19.32      1.10 o
  -1   8  16       86.55       89.82      2.00 o
   0   8  16       35.14       34.40      2.25 o
   1   8  16        0.05        1.25      1.38 o
   2   8  16        3.98        3.61      1.57 o
  -4   9  16       24.37       29.10      1.86 o
  -3   9  16       13.40       18.56      1.53 o
  -2   9  16        1.57        1.04      1.06 o
  -1   9  16        0.28        0.56      0.96 o
   0   9  16       10.03        9.88      1.66 o
   1   9  16       37.74       39.91      2.56 o
   2   9  16       12.84       10.53      1.86 o
  -4  10  16       29.61       35.79      1.98 o
  -3  10  16        0.17        0.32      1.10 o
  -2  10  16       13.22       13.72      1.49 o
  -1  10  16        1.29        1.11      1.12 o
   0  10  16       21.86       16.93      1.86 o
   1  10  16       63.51       70.99      3.75 o
  -3  11  16        2.75        2.22      3.89 o
  -2  11  16        4.55        5.81      1.26 o
  -1  11  16        0.27       -0.19      1.12 o
   0  11  16        1.20        0.83      1.67 o
  -6   1  17       46.35       56.51      3.04 o
  -5   1  17        0.18        1.39      0.92 o
  -4   1  17        9.89       13.30      1.14 o
  -3   1  17       15.43       11.72      1.40 o
  -2   1  17        0.00       -0.75      0.75 o
  -1   1  17       11.77       12.40      1.11 o
   0   1  17       21.02       22.85      1.31 o
   1   1  17       11.62        7.98      1.14 o
   2   1  17        2.93        1.96      1.73 o
   3   1  17        1.66        3.94      1.10 o
  -6   2  17        4.43        5.00      1.77 o
  -5   2  17       10.78       16.76      1.31 o
  -4   2  17        1.46        3.87      0.93 o
  -3   2  17        9.07        6.27      1.16 o
  -2   2  17       60.00       59.10      1.84 o
  -1   2  17       29.09       31.50      1.45 o
   0   2  17      141.20      149.96      3.53 o
   1   2  17       25.26       33.35      1.59 o
   2   2  17       99.28       90.83      2.46 o
   3   2  17      177.38      174.90      3.65 o
  -6   3  17        9.33       12.18      2.08 o
  -5   3  17        0.05        0.79      1.16 o
  -4   3  17       68.09       67.23      2.05 o
  -3   3  17        2.56        2.55      0.80 o
  -2   3  17       68.50       77.58      2.08 o
  -1   3  17        1.85        1.25      0.83 o
   0   3  17        0.15        1.38      0.79 o
   1   3  17       52.04       56.75      1.98 o
   2   3  17        1.45        0.27      0.93 o
   3   3  17       48.57       52.54      2.12 o
  -5   4  17       40.83       38.94      2.33 o
  -4   4  17        9.87        9.87      1.06 o
  -3   4  17        3.43        3.40      0.86 o
  -2   4  17       49.25       54.43      1.93 o
  -1   4  17       29.41       26.63      1.38 o
   0   4  17       69.40       66.50      2.05 o
   1   4  17       25.01       25.57      1.49 o
   2   4  17       38.60       39.32      1.77 o
   3   4  17        2.05        1.56      1.07 o
  -5   5  17        0.06        1.43      1.10 o
  -4   5  17        0.11        0.44      0.98 o
  -3   5  17       26.66       26.90      1.27 o
  -2   5  17       38.31       36.51      1.59 o
  -1   5  17        8.90        8.96      1.00 o
   0   5  17        8.54        7.10      1.57 o
   1   5  17      117.74      114.69      2.77 o
   2   5  17        3.83        3.71      1.07 o
  -5   6  17       46.64       52.08      2.10 o
  -4   6  17       38.13       51.72      1.78 o
  -3   6  17        3.53        3.57      0.86 o
  -2   6  17      134.05      140.55      2.62 o
  -1   6  17       17.33       20.34      1.24 o
   0   6  17        0.35       -0.37      0.86 o
   1   6  17       23.31       29.97      1.89 o
   2   6  17        1.54        0.49      0.97 o
  -5   7  17        1.38        0.73      1.06 o
  -4   7  17       52.82       57.44      1.80 o
  -3   7  17        2.34        2.82      0.87 o
  -2   7  17       28.02       32.82      1.39 o
  -1   7  17        4.72        3.35      0.90 o
   0   7  17        2.34        1.53      0.90 o
   1   7  17       54.85       56.86      2.01 o
   2   7  17        4.91        7.80      1.77 o
  -4   8  17       41.09       47.10      1.69 o
  -3   8  17        0.24        1.04      0.80 o
  -2   8  17        9.59       10.20      1.02 o
  -1   8  17       63.82       63.93      3.61 o
   0   8  17        5.32        4.86      1.57 o
   1   8  17        4.53        4.73      1.57 o
  -3   9  17       62.88       70.71      2.57 o
  -2   9  17        5.88        6.88      1.28 o
  -1   9  17        6.46        6.67      1.57 o
   0   9  17        0.89       -1.27      1.27 o
  -2  10  17       50.25       60.00      2.44 o
  -1  10  17       19.14       19.88      1.97 o
  -5   0  18        9.90       15.49      1.97 o
  -4   0  18       32.37       30.10      3.34 o
  -3   0  18        2.11        2.22      1.39 o
  -2   0  18       34.46       44.27      2.45 o
  -1   0  18       19.70       24.50      2.08 o
   0   0  18        0.50        0.28      1.39 o
   1   0  18       78.19       85.41      3.44 o
   2   0  18      100.09      108.16      4.31 o
  -5   1  18       14.39       12.88      1.51 o
  -4   1  18        0.53       -0.13      0.86 o
  -3   1  18      114.07      124.85      2.78 o
  -2   1  18        2.76        1.94      0.86 o
  -1   1  18        6.55        4.70      0.97 o
   0   1  18       26.57       27.28      3.01 o
   1   1  18       11.57       13.87      1.25 o
   2   1  18       24.06       24.98      1.60 o
  -5   2  18       21.85       22.32      2.19 o
  -4   2  18       20.83       20.97      1.35 o
  -3   2  18        0.02        0.00      0.83 o
  -2   2  18        5.11        7.47      1.48 o
  -1   2  18       14.64       18.37      1.48 o
   0   2  18        0.52       -0.84      1.40 o
   1   2  18        2.50        2.42      1.04 o
   2   2  18       34.81       32.57      1.80 o
  -5   3  18       33.31       34.67      1.70 o
  -4   3  18        0.12        0.33      0.86 o
  -3   3  18       20.42       27.24      1.56 o
  -2   3  18       23.97       23.34      1.31 o
  -1   3  18       35.54       28.62      1.42 o
   0   3  18        2.60        2.62      1.00 o
   1   3  18       51.59       56.46      2.01 o
   2   3  18       10.49       13.95      1.42 o
  -5   4  18       35.07       49.39      1.98 o
  -4   4  18       12.99       10.52      1.21 o
  -3   4  18       84.68       86.74      2.07 o
  -2   4  18       18.28       13.22      1.18 o
  -1   4  18       53.45       55.37      2.49 o
   0   4  18        1.42        0.55      1.12 o
   1   4  18      104.67      106.47      2.71 o
   2   4  18       94.28      100.82      2.74 o
  -4   5  18       12.84       15.23      1.18 o
  -3   5  18       60.40       75.40      1.98 o
  -2   5  18       28.27       22.84      1.39 o
  -1   5  18        2.71        0.92      0.93 o
   0   5  18       21.04       26.52      1.45 o
   1   5  18        0.01        0.07      1.00 o
  -4   6  18        0.24        0.79      0.86 o
  -3   6  18        0.54        1.71      0.89 o
  -2   6  18        1.93        2.48      0.93 o
  -1   6  18        0.92        1.63      0.90 o
   0   6  18        5.16        2.29      1.00 o
   1   6  18        0.63       -0.07      0.97 o
  -4   7  18       55.01       58.03      2.47 o
  -3   7  18       11.06       13.36      1.13 o
  -2   7  18        5.85        5.07      1.04 o
  -1   7  18        0.03       -1.32      1.32 o
   0   7  18        2.24        1.02      1.19 o
  -3   8  18       60.86       72.11      2.31 o
  -2   8  18       15.97       15.84      1.86 o
  -1   8  18        8.65        9.45      1.81 o
   0   8  18        5.86        5.84      3.47 o
  -4   1  19        4.10        3.99      1.20 o
  -3   1  19        3.18        6.51      1.11 o
  -2   1  19       31.27       35.19      1.67 o
  -1   1  19        0.28        0.61      0.93 o
   0   1  19       23.84       28.89      3.21 o
   1   1  19       48.26       53.75      2.08 o
  -4   2  19        1.09        1.01      0.93 o
  -3   2  19        5.33        6.26      1.07 o
  -2   2  19        5.01        6.15      1.07 o
  -1   2  19        2.57        0.61      0.93 o
   0   2  19       44.12       37.98      1.80 o
   1   2  19       67.19       70.78      2.89 o
  -4   3  19       28.81       31.75      2.49 o
  -3   3  19        0.76        2.36      0.97 o
  -2   3  19        0.01       -0.33      0.95 o
  -1   3  19        5.16        4.43      1.04 o
   0   3  19       35.56       39.80      1.84 o
   1   3  19       21.60       20.62      1.49 o
  -4   4  19       15.76       17.36      1.38 o
  -3   4  19       12.38       15.96      1.56 o
  -2   4  19        9.96       13.09      1.40 o
  -1   4  19        3.81        3.17      1.08 o
   0   4  19        9.88       10.45      1.25 o
  -3   5  19        5.86        7.27      1.14 o
  -2   5  19       27.24       29.61      1.59 o
  -1   5  19        3.27        3.72      1.64 o
   0   5  19       40.34       47.09      1.98 o
  -2   6  19        0.42       -0.84      0.84 o
  -1   6  19        1.85        1.78      1.00 o
  -3   0  20       28.56       27.25      2.50 o
  -2   0  20        0.52       -0.42      1.38 o
  -1   0  20        0.68        0.65      2.78 o
  -3   1  20       24.04       33.80      1.70 o
  -2   1  20        6.86        7.57      1.21 o
  -1   1  20        1.50        3.06      0.97 o
  -2   2  20        2.16       -0.14      0.97 o
  -1   2  20        0.03        0.21      0.97 o
  -2   3  20        3.28        0.81      1.36 o
 
